# Supplementary material for: 2-(2-Nitro­anilino)-5,6,7,8-tetra­hydro-4H-cyclo­hepta­[b]thio­phene-3-carbonitrile
Source: Acta Crystallogr Sect E Struct Rep Online. 2010 May 15;66(Pt 6):o1350–1. doi: 10.1107/S1600536810017149 (PMC2979624; doi:10.1107/S1600536810017149)
Supplement: Supplementary file 1 [file e-66-o1350-sup1.cif]

##############################################################################
###                                                                        ###
###        Electronic paper (Acta Crystallographica Section E)             ###
###                                                                        ###
##############################################################################
#                                                                            #
# This CIF contains the data in a paper accepted for publication in Acta     #
# Crystallographica Section E. It conforms to the requirements of Notes      #
# for Authors for Section E, and has been peer reviewed under the auspices   #
# of the IUCr Commission on Journals.                                        #
#                                                                            #
# Full details of the Crystallographic Information File format               #
# are given in the paper "The Crystallographic Information File (CIF):       #
# a New Standard Archive File for Crystallography" by S. R. Hall, F. H.      #
# Allen and I. D. Brown [Acta Cryst. (1991), A47, 655-685].                  #
#                                                                            #
# The current version of the core CIF dictionary is obtainable from          #
# ftp://ftp.iucr.org/pub/cif_core.dic. The current version number is 2.4.    #
#                                                                            #
# Software is freely available for graphical display of the structure(s) in  #
# this CIF.  For information consult the CIF home page http://www.iucr.org/  #
# cif/home.html                                                              #
#                                                                            #
# This file may be used for bona fide research purposes within the           #
# scientific community so long as proper attribution is given to the journal # 
# article from which it was obtained.                                        #
#                                                                            #
##############################################################################
                                             
data_I
_audit_creation_method     SHELXL-97
_chemical_name_systematic
;
2-(2-Nitroanilino)-5,6,7,8-tetrahydro-4<i>H</i>-cyclohepta[<i>b</i>]thiophene-
3-carbonitrile
;
_chemical_name_common     ?
_chemical_formula_moiety     'C16 H15 N3 O2 S'
_chemical_formula_sum     'C16 H15 N3 O2 S'
_chemical_formula_iupac     'C16 H15 N3 O2 S'
_chemical_formula_weight     313.37
_chemical_melting_point     ?
_symmetry_cell_setting     monoclinic
_symmetry_space_group_name_H-M     'P 21/c'
_symmetry_space_group_name_Hall     '-P 2ybc'
loop_
    _symmetry_equiv_pos_as_xyz
    'x, y, z'
    '-x, y+1/2, -z+1/2'
    '-x, -y, -z'
    'x, -y-1/2, z-1/2'
_cell_length_a     7.0273(3)
_cell_length_b     14.4569(6)
_cell_length_c     14.8867(7)
_cell_angle_alpha     90.00
_cell_angle_beta     97.571(2)
_cell_angle_gamma     90.00
_cell_volume     1499.18(11)
_cell_formula_units_Z     4
_cell_measurement_reflns_used     6392
_cell_measurement_theta_min     2.910
_cell_measurement_theta_max     26.733
_cell_measurement_temperature     295(2)
_exptl_crystal_description     prism
_exptl_crystal_colour     colorless
_exptl_crystal_size_max     0.345
_exptl_crystal_size_mid     0.321
_exptl_crystal_size_min     0.269
_exptl_crystal_density_diffrn     1.388
_exptl_crystal_density_meas     ?
_exptl_crystal_density_method     'not measured'
_exptl_crystal_F_000     656
_exptl_absorpt_coefficient_mu     0.227
_exptl_absorpt_correction_type     none
_exptl_absorpt_process_details     ?
_exptl_absorpt_correction_T_min     ?
_exptl_absorpt_correction_T_max     ?
_exptl_special_details
;
;
_diffrn_ambient_temperature     295
_diffrn_radiation_type     MoK\a
_diffrn_radiation_wavelength     0.71073
_diffrn_radiation_source     'Enraf Nonius FR590'
_diffrn_radiation_monochromator     'horizonally mounted graphite crystal'
_diffrn_measurement_device_type     'Nonius KappaCCD'
_diffrn_measurement_method     'CCD rotation images,thick slices'
_diffrn_detector_area_resol_mean     9
_diffrn_reflns_number     9360
_diffrn_reflns_av_R_equivalents     0.0460
_diffrn_reflns_av_sigmaI/netI     0.0425
_diffrn_reflns_theta_min     3.10
_diffrn_reflns_theta_max     26.62
_diffrn_reflns_theta_full     26.62
_diffrn_measured_fraction_theta_max     0.980
_diffrn_measured_fraction_theta_full     0.980
_diffrn_reflns_limit_h_min     -8
_diffrn_reflns_limit_h_max     8
_diffrn_reflns_limit_k_min     -15
_diffrn_reflns_limit_k_max     18
_diffrn_reflns_limit_l_min     -18
_diffrn_reflns_limit_l_max     18
_refine_special_details
;
Refinement of <i>F</i>^2^ against ALL reflections. The weighted <i>R</i>-factor
wR and goodness of fit <i>S</i> are based on <i>F</i>^2^, conventional
<i>R</i>-factors <i>R</i> are based on <i>F</i>, with <i>F</i> set to zero for
negative <i>F</i>^2^. The threshold expression of <i>F</i>^2^ >
\s(<i>F</i>^2^) is used only for calculating <i>R</i>-factors(gt) etc. and is
not relevant to the choice of reflections for refinement. <i>R</i>-factors
based on <i>F</i>^2^ are statistically about twice as large as those based on
<i>F</i>, and <i>R</i>- factors based on ALL data will be even larger.
;
_reflns_number_total     3147
_reflns_number_gt     2452
_reflns_threshold_expression     I>2\s(I)
_refine_ls_structure_factor_coef     Fsqd
_refine_ls_matrix_type     full
_refine_ls_R_factor_all     0.0658
_refine_ls_R_factor_gt     0.0516
_refine_ls_wR_factor_gt     0.1484
_refine_ls_wR_factor_ref     0.1621
_refine_ls_goodness_of_fit_ref     1.070
_refine_ls_restrained_S_all     1.070
_refine_ls_number_reflns     3147
_refine_ls_number_parameters     200
_refine_ls_number_restraints     0
_refine_ls_hydrogen_treatment     constr
_refine_ls_weighting_scheme     calc
_refine_ls_weighting_details
         'calc w=1/[\s^2^(Fo^2^)+(0.1026P)^2^+0.1476P] where P=(Fo^2^+2Fc^2^)/3'
_atom_sites_solution_hydrogens     geom
_atom_sites_solution_primary     direct
_atom_sites_solution_secondary     difmap
_refine_ls_shift/su_max     0.001
_refine_ls_shift/su_mean     0.000
_refine_diff_density_max     0.288
_refine_diff_density_min     -0.305
_refine_ls_extinction_method     none
_refine_ls_extinction_coef     ?
loop_
    _atom_type_symbol
    _atom_type_description
    _atom_type_scat_dispersion_real
    _atom_type_scat_dispersion_imag
    _atom_type_scat_source
    'C' 'C' 0.0033 0.0016
                         'International Tables Vol C Tables 4.2.6.8 and 6.1.1.4'
    'H' 'H' 0.0000 0.0000
                         'International Tables Vol C Tables 4.2.6.8 and 6.1.1.4'
    'O' 'O' 0.0106 0.0060
                         'International Tables Vol C Tables 4.2.6.8 and 6.1.1.4'
    'N' 'N' 0.0061 0.0033
                         'International Tables Vol C Tables 4.2.6.8 and 6.1.1.4'
    'S' 'S' 0.1246 0.1234
                         'International Tables Vol C Tables 4.2.6.8 and 6.1.1.4'
_computing_data_collection     'COLLECT (Nonius, 1997)'
_computing_cell_refinement     'SCALEPACK (Otwinowski & Minor, 1997)'
_computing_data_reduction     'DENZO and SCALEPACK (Otwinowski & Minor, 1997)'
_computing_structure_solution     'SHELXS97 (Sheldrick, 2008)'
_computing_structure_refinement     'SHELXL97 (Sheldrick, 2008)'
_computing_molecular_graphics     'ORTEP-3 for Windows (Farrugia, 1997)'
_computing_publication_material     'WinGX (Farrugia, 1999)'
loop_
    _atom_site_type_symbol
    _atom_site_label
    _atom_site_fract_x
    _atom_site_fract_y
    _atom_site_fract_z
    _atom_site_U_iso_or_equiv
    _atom_site_adp_type
    _atom_site_calc_flag
    _atom_site_refinement_flags
    _atom_site_occupancy
    _atom_site_disorder_assembly
    _atom_site_disorder_group
    S S1 0.29875(7) 0.33887(3) 0.05524(3) 0.0529(2) Uani d . 1 . .
    O O1 0.1864(3) 0.64817(11) -0.14472(10) 0.0763(5) Uani d . 1 . .
    O O2 0.1729(3) 0.78484(12) -0.09126(12) 0.0887(6) Uani d . 1 . .
    N N1 0.2433(2) 0.50661(11) -0.03762(10) 0.0531(4) Uani d . 1 . .
    H H1 0.2277 0.5305 -0.0910 0.064 Uiso calc R 1 . .
    N N2 0.1906(2) 0.70191(13) -0.07994(12) 0.0594(4) Uani d . 1 . .
    N N3 0.2128(4) 0.44432(17) -0.26828(13) 0.0871(7) Uani d . 1 . .
    C C1 0.2620(2) 0.41167(13) -0.03697(12) 0.0474(4) Uani d . 1 . .
    C C2 0.2544(3) 0.36042(14) -0.11578(12) 0.0501(4) Uani d . 1 . .
    C C3 0.2772(3) 0.26261(14) -0.10156(13) 0.0527(5) Uani d . 1 . .
    C C4 0.2731(4) 0.19525(16) -0.17935(14) 0.0673(6) Uani d . 1 . .
    H H4A 0.4041 0.1775 -0.1850 0.081 Uiso calc R 1 . .
    H H4B 0.2221 0.2269 -0.2348 0.081 Uiso calc R 1 . .
    C C5 0.1554(3) 0.10721(16) -0.17147(15) 0.0688(6) Uani d . 1 . .
    H H5A 0.0271 0.1251 -0.1609 0.083 Uiso calc R 1 . .
    H H5B 0.1438 0.0750 -0.2291 0.083 Uiso calc R 1 . .
    C C6 0.2345(4) 0.04019(15) -0.09784(16) 0.0707(6) Uani d . 1 . .
    H H6A 0.3688 0.0293 -0.1031 0.085 Uiso calc R 1 . .
    H H6B 0.1677 -0.0183 -0.1086 0.085 Uiso calc R 1 . .
    C C7 0.2190(4) 0.07060(16) -0.00136(16) 0.0710(6) Uani d . 1 . .
    H H7A 0.0872 0.0888 0.0021 0.085 Uiso calc R 1 . .
    H H7B 0.2471 0.0179 0.0385 0.085 Uiso calc R 1 . .
    C C8 0.3487(4) 0.14916(15) 0.03367(16) 0.0669(6) Uani d . 1 . .
    H H8A 0.4798 0.1324 0.0270 0.080 Uiso calc R 1 . .
    H H8B 0.3418 0.1564 0.0979 0.080 Uiso calc R 1 . .
    C C9 0.3044(3) 0.24118(14) -0.01205(13) 0.0551(5) Uani d . 1 . .
    C C10 0.2447(2) 0.57016(13) 0.03089(12) 0.0473(4) Uani d . 1 . .
    C C11 0.2192(3) 0.66561(13) 0.01206(13) 0.0491(4) Uani d . 1 . .
    C C12 0.2185(3) 0.73041(15) 0.08074(14) 0.0587(5) Uani d . 1 . .
    H H12 0.2012 0.7927 0.0663 0.070 Uiso calc R 1 . .
    C C13 0.2430(3) 0.70360(16) 0.16918(15) 0.0635(5) Uani d . 1 . .
    H H13 0.2427 0.7472 0.2151 0.076 Uiso calc R 1 . .
    C C14 0.2683(3) 0.61106(16) 0.18993(14) 0.0636(5) Uani d . 1 . .
    H H14 0.2845 0.5924 0.2503 0.076 Uiso calc R 1 . .
    C C15 0.2700(3) 0.54584(15) 0.12264(13) 0.0594(5) Uani d . 1 . .
    H H15 0.2884 0.4840 0.1386 0.071 Uiso calc R 1 . .
    C C16 0.2285(3) 0.40474(15) -0.20159(13) 0.0594(5) Uani d . 1 . .
loop_
    _atom_site_aniso_label
    _atom_site_aniso_U_11
    _atom_site_aniso_U_22
    _atom_site_aniso_U_33
    _atom_site_aniso_U_12
    _atom_site_aniso_U_13
    _atom_site_aniso_U_23
    S1 0.0672(3) 0.0504(3) 0.0413(3) -0.00605(19) 0.0074(2) 0.00132(18)
    O1 0.1190(14) 0.0599(10) 0.0478(8) -0.0002(8) 0.0034(8) 0.0025(7)
    O2 0.1394(16) 0.0503(10) 0.0753(11) 0.0042(9) 0.0103(10) 0.0123(8)
    N1 0.0707(10) 0.0480(9) 0.0407(8) -0.0010(7) 0.0077(7) 0.0000(7)
    N2 0.0684(10) 0.0538(10) 0.0558(10) -0.0019(7) 0.0072(8) 0.0042(8)
    N3 0.1274(18) 0.0861(15) 0.0481(11) 0.0209(13) 0.0123(10) 0.0112(10)
    C1 0.0508(9) 0.0485(10) 0.0427(9) -0.0040(7) 0.0061(7) 0.0005(7)
    C2 0.0563(10) 0.0523(10) 0.0422(9) -0.0028(8) 0.0078(7) 0.0000(8)
    C3 0.0604(10) 0.0505(10) 0.0475(10) -0.0033(8) 0.0084(8) -0.0032(8)
    C4 0.0929(15) 0.0587(12) 0.0513(11) -0.0070(11) 0.0131(10) -0.0077(10)
    C5 0.0836(14) 0.0569(12) 0.0647(13) 0.0012(10) 0.0048(11) -0.0140(10)
    C6 0.0909(16) 0.0494(12) 0.0705(14) -0.0006(11) 0.0057(11) -0.0047(10)
    C7 0.0915(15) 0.0502(12) 0.0715(14) -0.0034(10) 0.0116(11) 0.0040(11)
    C8 0.0859(14) 0.0559(13) 0.0566(12) -0.0038(10) 0.0010(10) 0.0049(9)
    C9 0.0650(11) 0.0505(11) 0.0497(10) -0.0063(8) 0.0069(8) -0.0009(8)
    C10 0.0481(9) 0.0511(10) 0.0432(9) -0.0042(7) 0.0081(7) -0.0011(8)
    C11 0.0493(9) 0.0508(11) 0.0474(10) -0.0045(7) 0.0071(7) 0.0001(7)
    C12 0.0653(11) 0.0520(11) 0.0597(12) 0.0000(9) 0.0120(9) -0.0070(9)
    C13 0.0725(13) 0.0632(13) 0.0569(11) -0.0048(10) 0.0169(9) -0.0144(10)
    C14 0.0811(13) 0.0665(13) 0.0448(11) -0.0042(10) 0.0147(9) -0.0043(9)
    C15 0.0786(13) 0.0532(11) 0.0478(11) -0.0023(10) 0.0134(9) 0.0008(9)
    C16 0.0750(12) 0.0587(12) 0.0442(10) 0.0058(9) 0.0066(8) -0.0043(9)
_geom_special_details
;
All esds (except the esd in the dihedral angle between two l.s. planes) are
estimated using the full covariance matrix. The cell esds are taken into
account individually in the estimation of esds in distances, angles and
torsion angles; correlations between esds in cell parameters are only used
when they are defined by crystal symmetry. An approximate (isotropic)
treatment of cell esds is used for estimating esds involving l.s. planes.
;
loop_
    _geom_bond_atom_site_label_1
    _geom_bond_atom_site_label_2
    _geom_bond_site_symmetry_2
    _geom_bond_distance
    _geom_bond_publ_flag
    S1 C1 . 1.7220(18) ?
    S1 C9 . 1.735(2) ?
    O1 N2 . 1.236(2) ?
    O2 N2 . 1.215(2) ?
    N1 C10 . 1.372(2) ?
    N1 C1 . 1.379(2) ?
    N1 H1 . 0.8600 ?
    N2 C11 . 1.456(2) ?
    N3 C16 . 1.139(3) ?
    C1 C2 . 1.383(2) ?
    C2 C16 . 1.419(3) ?
    C2 C3 . 1.436(3) ?
    C3 C9 . 1.357(3) ?
    C3 C4 . 1.510(3) ?
    C4 C5 . 1.531(3) ?
    C4 H4A . 0.9700 ?
    C4 H4B . 0.9700 ?
    C5 C6 . 1.513(3) ?
    C5 H5A . 0.9700 ?
    C5 H5B . 0.9700 ?
    C6 C7 . 1.520(3) ?
    C6 H6A . 0.9700 ?
    C6 H6B . 0.9700 ?
    C7 C8 . 1.506(3) ?
    C7 H7A . 0.9700 ?
    C7 H7B . 0.9700 ?
    C8 C9 . 1.508(3) ?
    C8 H8A . 0.9700 ?
    C8 H8B . 0.9700 ?
    C10 C15 . 1.399(3) ?
    C10 C11 . 1.415(3) ?
    C11 C12 . 1.387(3) ?
    C12 C13 . 1.361(3) ?
    C12 H12 . 0.9300 ?
    C13 C14 . 1.379(3) ?
    C13 H13 . 0.9300 ?
    C14 C15 . 1.377(3) ?
    C14 H14 . 0.9300 ?
    C15 H15 . 0.9300 ?
loop_
    _geom_angle_atom_site_label_1
    _geom_angle_atom_site_label_2
    _geom_angle_atom_site_label_3
    _geom_angle_site_symmetry_1
    _geom_angle_site_symmetry_3
    _geom_angle
    _geom_angle_publ_flag
    C1 S1 C9 . . 92.84(9) ?
    C10 N1 C1 . . 132.09(16) ?
    C10 N1 H1 . . 114.0 ?
    C1 N1 H1 . . 114.0 ?
    O2 N2 O1 . . 121.38(19) ?
    O2 N2 C11 . . 119.03(18) ?
    O1 N2 C11 . . 119.59(17) ?
    N1 C1 C2 . . 122.32(17) ?
    N1 C1 S1 . . 128.18(14) ?
    C2 C1 S1 . . 109.50(14) ?
    C1 C2 C16 . . 120.52(18) ?
    C1 C2 C3 . . 114.31(17) ?
    C16 C2 C3 . . 125.17(18) ?
    C9 C3 C2 . . 111.61(17) ?
    C9 C3 C4 . . 126.28(19) ?
    C2 C3 C4 . . 122.11(18) ?
    C3 C4 C5 . . 115.66(17) ?
    C3 C4 H4A . . 108.4 ?
    C5 C4 H4A . . 108.4 ?
    C3 C4 H4B . . 108.4 ?
    C5 C4 H4B . . 108.4 ?
    H4A C4 H4B . . 107.4 ?
    C6 C5 C4 . . 115.93(19) ?
    C6 C5 H5A . . 108.3 ?
    C4 C5 H5A . . 108.3 ?
    C6 C5 H5B . . 108.3 ?
    C4 C5 H5B . . 108.3 ?
    H5A C5 H5B . . 107.4 ?
    C5 C6 C7 . . 115.73(19) ?
    C5 C6 H6A . . 108.3 ?
    C7 C6 H6A . . 108.3 ?
    C5 C6 H6B . . 108.3 ?
    C7 C6 H6B . . 108.3 ?
    H6A C6 H6B . . 107.4 ?
    C8 C7 C6 . . 115.5(2) ?
    C8 C7 H7A . . 108.4 ?
    C6 C7 H7A . . 108.4 ?
    C8 C7 H7B . . 108.4 ?
    C6 C7 H7B . . 108.4 ?
    H7A C7 H7B . . 107.5 ?
    C7 C8 C9 . . 115.43(19) ?
    C7 C8 H8A . . 108.4 ?
    C9 C8 H8A . . 108.4 ?
    C7 C8 H8B . . 108.4 ?
    C9 C8 H8B . . 108.4 ?
    H8A C8 H8B . . 107.5 ?
    C3 C9 C8 . . 129.69(19) ?
    C3 C9 S1 . . 111.73(15) ?
    C8 C9 S1 . . 118.46(15) ?
    N1 C10 C15 . . 123.03(18) ?
    N1 C10 C11 . . 121.17(16) ?
    C15 C10 C11 . . 115.79(17) ?
    C12 C11 C10 . . 121.68(18) ?
    C12 C11 N2 . . 115.89(18) ?
    C10 C11 N2 . . 122.43(16) ?
    C13 C12 C11 . . 120.6(2) ?
    C13 C12 H12 . . 119.7 ?
    C11 C12 H12 . . 119.7 ?
    C12 C13 C14 . . 119.26(19) ?
    C12 C13 H13 . . 120.4 ?
    C14 C13 H13 . . 120.4 ?
    C15 C14 C13 . . 120.97(19) ?
    C15 C14 H14 . . 119.5 ?
    C13 C14 H14 . . 119.5 ?
    C14 C15 C10 . . 121.7(2) ?
    C14 C15 H15 . . 119.1 ?
    C10 C15 H15 . . 119.1 ?
    N3 C16 C2 . . 176.3(2) ?
loop_
    _geom_hbond_atom_site_label_D
    _geom_hbond_atom_site_label_H
    _geom_hbond_atom_site_label_A
    _geom_hbond_site_symmetry_A
    _geom_hbond_distance_DH
    _geom_hbond_distance_HA
    _geom_hbond_distance_DA
    _geom_hbond_angle_DHA
    _geom_hbond_publ_flag
    N1 H1 O1 1_555 0.86 1.89 2.593(2) 138 yes
    C12 H12 O2 1_555 0.93 2.33 2.657(3) 100 yes
    C15 H15 S1 1_555 0.93 2.44 3.171(2) 135 yes
data_global
_journal_date_recd_electronic     2010-05-03
_journal_date_accepted     2010-05-10
_journal_name_full     'Acta Crystallographica, Section E'
_journal_year     2010
_journal_volume     66
_journal_issue      6
_journal_page_first     o1350
_journal_page_last     o1351
_journal_paper_category     QO
_journal_coeditor_code     DN2562
_publ_contact_author_name     ' Professor Carlos Alberto De Simone'
_publ_contact_author_address
;
Department of Physics and Informatics
Institute of Physics, University of S\~ao Paulo
13560-970 S\~ao Carlos, SP - Brazil
;
_publ_contact_author_email     casimone@ifsc.usp.br
_publ_contact_author_fax     '0055-16-3373-9881'
_publ_contact_author_phone     '0055-16-3373-9881'
_publ_section_title
;\
2-(2-Nitroanilino)-5,6,7,8-tetrahydro-4<i>H</i>-cyclohepta[<i>b</i>]thiophene-\
3-carbonitrile
;
loop_
    _publ_author_name
    _publ_author_address
    'Lima, Maria do Carmo A. de'
;    Laborat\'orio de S\'intese e Planejamento de F\'armacos
     Departamento de Antibi\'oticos
     Universidade Federal de Pernambuco
     50670-910 Recife, PE
     Brazil
;
    'Mendon\,ca Junior, Francisco J. B.'
;    Laborat\'orio de S\'intese e Vetoriza\,c\~ao de Mol\'eculas Bioativas
     Universidade Estadual da Para\'iba
     58020-540 Jo\~ao Pessoa, PB
     Brazil
;
    'Galdino, Suely L.'
;    Laborat\'orio de S\'intese e Planejamento de F\'armacos
     Departamento de Antibi\'oticos
     Universidade Federal de Pernambuco
     50670-910 Recife, PE
     Brazil
;
    'Pitta, Ivan R.'
;    Laborat\'orio de S\'intese e Planejamento de F\'armacos
     Departamento de Antibi\'oticos
     Universidade Federal de Pernambuco
     50670-910 Recife, PE
     Brazil
;
    'de Simone, Carlos A.'
;    Departamento de F\'isica e Inform\'atica
     Instituto de F\'isica de S\~ao Carlos
     Universidade de S\~ao Paulo - USP
     13560-970 - S\~ao Carlos, SP
     Brazil
;
_publ_section_synopsis     .
