# Supplementary material for: 2-(2-Nitro­anilino)-5,6,7,8-tetra­hydro-4H-cyclo­hepta­[b]thio­phene-3-carbonitrile
Source: Acta Crystallogr Sect E Struct Rep Online. 2010 May 15;66(Pt 6):o1350–1. doi: 10.1107/S1600536810017149 (PMC2979624; doi:10.1107/S1600536810017149)
Supplement: Supplementary file 2 [file e-66-o1350-Isup2.hkl]

#
# h,k,l, Fc-squared, Fo-squared, sigma(Fo-squared) and status flag
#
data_I
_shelx_title ' import in P 21/c'
_shelx_refln_list_code          4
_shelx_F_calc_maximum       50.09
_exptl_crystal_F_000       655.88
_reflns_d_resolution_high  0.7932
 
loop_
 _symmetry_equiv_pos_as_xyz
 'x, y, z'
 '-x, y+1/2, -z+1/2'
 '-x, -y, -z'
 'x, -y-1/2, z-1/2'
 
_cell_length_a     7.0273
_cell_length_b    14.4569
_cell_length_c    14.8867
_cell_angle_alpha  90.000
_cell_angle_beta   97.571
_cell_angle_gamma  90.000
 
_shelx_F_squared_multiplier     1.000
 
loop_
 _refln_index_h
 _refln_index_k
 _refln_index_l
 _refln_F_squared_calc
 _refln_F_squared_meas
 _refln_F_squared_sigma
 _refln_observed_status
   3   0   0      351.99      292.19     13.27 o
   5   0   0        1.92        1.75      2.24 o
   6   0   0      250.93      232.50      6.86 o
   7   0   0       10.01        7.41      2.31 o
   8   0   0        7.09        2.30      1.55 o
   1   1   0     1483.91      330.06     21.32 o
   3   1   0       51.14       57.43      1.74 o
   5   1   0        0.55        0.11      1.42 o
   6   1   0      529.75      551.40     14.70 o
   7   1   0        5.28        6.34      1.13 o
   8   1   0       49.73       41.82      1.97 o
   1   2   0       43.43       20.38      1.13 o
   2   2   0      532.56      598.31     15.86 o
   3   2   0       56.70       47.39      1.92 o
   4   2   0       58.21       52.78      2.91 o
   5   2   0       47.24       61.36      3.08 o
   6   2   0      110.28      111.66      4.52 o
   7   2   0        8.85       10.20      0.72 o
   8   2   0       37.45       33.95      2.17 o
   3   3   0      136.84      139.86      3.75 o
   4   3   0     1243.09     1291.44     31.62 o
   5   3   0        1.17        0.18      2.09 o
   6   3   0      163.44      179.21     14.31 o
   7   3   0        0.00        1.26      1.10 o
   8   3   0       11.49        9.58      1.25 o
   0   4   0      515.08      525.35     19.83 o
   1   4   0       27.47       33.13      1.06 o
   2   4   0        3.18        3.54      0.49 o
   3   4   0       88.88       68.46      2.40 o
   4   4   0       21.33       14.04      1.19 o
   5   4   0       39.26       34.57      2.32 o
   6   4   0        5.24        7.53      0.68 o
   7   4   0        6.65        7.96      0.75 o
   8   4   0        0.21        0.00      1.63 o
   1   5   0      146.33      138.39      4.93 o
   2   5   0     1097.32     1006.61     20.53 o
   3   5   0        0.57        1.90      0.76 o
   4   5   0      552.83      541.29     10.38 o
   5   5   0        0.85        0.88      0.64 o
   6   5   0       85.20       91.69      3.57 o
   7   5   0        0.22       -1.46      1.46 o
   8   5   0        5.39        4.23      1.97 o
   0   6   0       41.97       27.58      2.39 o
   1   6   0      329.40      259.57      6.40 o
   2   6   0        1.19       -0.08      0.55 o
   3   6   0      376.40      289.40     11.11 o
   4   6   0       27.89       31.17      1.74 o
   5   6   0       51.16       48.63      2.84 o
   6   6   0       40.52       39.49      2.25 o
   7   6   0        0.86        1.05      1.32 o
   8   6   0       13.93       11.29      1.84 o
   1   7   0       69.67      119.74      3.30 o
   2   7   0      530.02      495.42     18.81 o
   3   7   0        9.42       12.45      1.58 o
   4   7   0      189.61      183.70      5.05 o
   5   7   0        7.41        5.67      1.47 o
   6   7   0       13.53       14.49      1.55 o
   7   7   0        7.42        6.94      1.79 o
   8   7   0        0.00        0.05      1.74 o
   0   8   0      121.21      101.66      3.79 o
   1   8   0       12.95       14.95      0.88 o
   2   8   0      131.56      147.80      3.53 o
   3   8   0       44.83       49.75      4.51 o
   4   8   0       24.97       27.25      1.42 o
   5   8   0       24.20       24.76      1.38 o
   6   8   0        1.12        1.25      1.44 o
   7   8   0        6.65        4.91      1.56 o
   1   9   0      176.39      227.13      6.27 o
   2   9   0      164.50      170.66      4.26 o
   3   9   0       27.06       35.03      2.18 o
   4   9   0       72.27       58.50      2.39 o
   5   9   0        0.01       -0.96      1.52 o
   6   9   0        8.42        6.35      1.50 o
   7   9   0        0.77        1.82      2.18 o
   0  10   0      357.32      326.02     14.76 o
   1  10   0      148.55      140.29      4.13 o
   2  10   0      177.28      165.92      6.71 o
   3  10   0      331.64      335.47      8.00 o
   4  10   0       15.46       16.59      1.52 o
   5  10   0       82.78       83.54      3.43 o
   6  10   0        1.34        2.85      1.51 o
   7  10   0        5.17        2.18      1.65 o
   1  11   0      949.84     1020.87     21.84 o
   2  11   0      161.02      158.97      4.31 o
   3  11   0      179.92      203.90      8.35 o
   4  11   0      166.17      176.05      4.97 o
   5  11   0        0.02        0.19      1.12 o
   6  11   0       46.05       41.83      2.48 o
   0  12   0      180.78      196.96      6.45 o
   1  12   0       66.81       65.93      2.62 o
   2  12   0      136.43      137.65      5.12 o
   3  12   0      195.95      207.14      9.47 o
   4  12   0       27.38       22.37      1.89 o
   5  12   0       60.38       65.11      4.66 o
   6  12   0        0.08        0.05      0.83 o
   1  13   0      287.93      305.09     10.89 o
   2  13   0        0.39        1.47      0.82 o
   3  13   0       31.99       34.59      4.77 o
   4  13   0       20.00       17.60      1.68 o
   5  13   0        1.49        0.90      1.62 o
   6  13   0       20.39       16.91      1.70 o
   0  14   0       69.50       57.42      2.43 o
   1  14   0        9.32        8.58      0.86 o
   2  14   0       27.76       24.40      1.59 o
   3  14   0       34.87       32.89      4.17 o
   4  14   0        5.48        7.30      1.41 o
   5  14   0       19.61       21.56      2.98 o
   1  15   0        0.50       -0.69      0.71 o
   2  15   0       73.10       79.12      4.38 o
   3  15   0        2.91        1.84      2.83 o
   4  15   0       42.70       36.26      5.89 o
   0  16   0      107.85      123.98     17.14 o
   1  16   0        0.13        1.11      0.75 o
   2  16   0       37.72       39.75      1.90 o
   3  16   0        1.93        2.36      0.98 o
   4  16   0        0.12        1.74      1.47 o
   1  17   0        7.50        8.48      0.89 o
   2  17   0        7.26        4.45      2.07 o
   3  17   0        0.95        5.66      4.17 o
   0  18   0       15.38       11.63      4.03 o
   1  18   0        0.03       -1.68      2.16 o
  -8   1   1       25.80       17.91      1.48 o
  -7   1   1       19.64       24.25      1.51 o
  -6   1   1      375.87      387.47     11.81 o
  -5   1   1       92.06       90.17      2.77 o
  -3   1   1      162.61      134.99      3.13 o
  -1   1   1       69.10       57.71     12.01 o
   1   1   1      410.13      207.52     11.18 o
   3   1   1      113.39       76.26      2.90 o
   4   1   1      440.60      486.67     13.32 o
   5   1   1       65.65       66.14      2.15 o
   6   1   1       13.35       15.26      0.98 o
   7   1   1       12.59       16.28      1.77 o
   8   1   1        0.03       -0.04      1.09 o
  -8   2   1      109.23      107.77      3.61 o
  -7   2   1        1.23       -0.47      1.20 o
  -6   2   1      823.29     1008.84     26.18 o
  -5   2   1        9.59       13.98      1.84 o
  -3   2   1       82.73       72.64      2.35 o
   0   2   1      446.26      254.98    195.59 o
   1   2   1     1173.77     1206.20     41.89 o
   2   2   1       12.21        5.62      0.82 o
   3   2   1       25.20       17.14      1.64 o
   4   2   1      120.63      111.93      4.65 o
   5   2   1        0.80        1.51      0.66 o
   6   2   1       45.35       49.43      1.79 o
   7   2   1       21.86       24.60      1.07 o
   8   2   1        3.97        4.29      0.98 o
  -8   3   1        8.28        9.69      1.12 o
  -7   3   1        7.06        9.75      1.26 o
  -6   3   1       24.22       26.97      4.03 o
  -5   3   1        0.29        1.45      1.21 o
  -4   3   1      802.32      831.30     19.37 o
  -3   3   1      137.43      121.39      2.71 o
  -1   3   1      764.47      671.42     14.09 o
   1   3   1      121.56      125.33      2.62 o
   3   3   1       44.20       42.04      3.28 o
   4   3   1       76.93       78.12      2.56 o
   5   3   1       47.12       49.70      1.73 o
   6   3   1       22.12       30.78      1.62 o
   7   3   1        3.87        4.26      1.23 o
   8   3   1       21.98       25.89      2.30 o
  -8   4   1       23.72       18.58      1.15 o
  -7   4   1        5.79        2.78      1.93 o
  -6   4   1      112.49      123.23      4.99 o
  -5   4   1       72.89       69.86      3.14 o
  -4   4   1       31.09       30.48      1.40 o
  -3   4   1      502.15      441.50      9.64 o
  -2   4   1      658.18      624.65     11.29 o
  -1   4   1     1706.35     1519.50     48.38 o
   1   4   1      971.83      981.07     16.99 o
   2   4   1     1483.44     1518.84     31.46 o
   3   4   1      155.07      140.81      4.97 o
   4   4   1      699.87      735.17     20.05 o
   5   4   1        4.54        1.56      0.89 o
   6   4   1      111.56      106.83      3.54 o
   7   4   1        2.47        5.95      1.72 o
   8   4   1        2.86        1.27      1.54 o
  -8   5   1       20.05       19.69      1.79 o
  -7   5   1       20.81       19.51      1.79 o
  -6   5   1       26.47       25.04      1.20 o
  -5   5   1      129.20      143.76      7.81 o
  -4   5   1        7.61        6.96      0.74 o
  -3   5   1      494.38      525.52      9.62 o
  -2   5   1      295.98      221.21      5.02 o
  -1   5   1     1039.68      991.42     25.93 o
   0   5   1      551.01      490.28     10.46 o
   1   5   1      479.41      499.80      9.41 o
   2   5   1       57.86       63.03      1.72 o
   3   5   1       91.04       83.29      2.72 o
   4   5   1        5.76        9.45      3.73 o
   5   5   1        8.71        7.45      1.40 o
   6   5   1        3.75        7.41      1.64 o
   7   5   1        0.04        1.15      1.33 o
   8   5   1        2.48        3.31      2.38 o
  -8   6   1        0.00       -0.34      1.80 o
  -7   6   1       19.45       16.70      4.77 o
  -6   6   1        1.93        2.52      0.92 o
  -5   6   1      188.71      185.84      5.06 o
  -4   6   1       16.11       16.87      0.97 o
  -3   6   1      514.80      570.60     10.99 o
  -2   6   1        0.49        0.95      0.53 o
  -1   6   1      783.84      899.83     18.69 o
   0   6   1      254.95      270.09      7.43 o
   2   6   1       80.28       85.12      2.05 o
   4   6   1        8.12        6.13      1.32 o
   5   6   1      285.65      329.19      8.90 o
   6   6   1        9.12       10.19      1.29 o
   7   6   1        6.99        6.17      1.69 o
   8   6   1        0.45        2.20      1.41 o
  -8   7   1        2.99        2.72      2.91 o
  -7   7   1       37.06       38.03      2.51 o
  -6   7   1        0.15        1.31      1.54 o
  -5   7   1       81.45       91.87      2.46 o
  -4   7   1      108.02       90.57      2.31 o
  -3   7   1       29.15       37.82      1.68 o
  -2   7   1      923.01      911.14     21.95 o
  -1   7   1      153.36      185.08     10.36 o
   0   7   1     1017.85     1042.78     26.80 o
   1   7   1      753.04      838.21     17.36 o
   2   7   1      211.50      213.58      4.52 o
   3   7   1       69.00       72.36      2.62 o
   4   7   1        0.00        0.63      1.10 o
   5   7   1        8.43        9.41      1.39 o
   6   7   1       11.71       14.25      1.95 o
   7   7   1        0.29       -0.39      2.02 o
   8   7   1       10.64       11.45      2.29 o
  -7   8   1       18.81       25.07      3.37 o
  -6   8   1       23.77       28.75      2.61 o
  -5   8   1        0.94        0.93      0.65 o
  -4   8   1       12.78       14.22      0.84 o
  -3   8   1        9.20        6.05      0.68 o
  -2   8   1      138.91      129.94      3.51 o
  -1   8   1        1.51        4.72      1.86 o
   0   8   1      956.75     1009.61     21.07 o
   1   8   1        0.96        0.13      0.50 o
   2   8   1     1040.20     1127.04     26.99 o
   3   8   1       18.61       19.25      1.33 o
   4   8   1      483.03      600.91     18.45 o
   5   8   1        3.08        3.31      1.35 o
   6   8   1       89.16       98.31      4.76 o
   7   8   1       16.71       19.14      1.99 o
  -7   9   1       16.85       20.79      2.26 o
  -6   9   1        3.58        5.58      2.13 o
  -5   9   1       44.48       49.63      2.15 o
  -4   9   1       46.53       41.28      2.22 o
  -3   9   1       21.99       18.10      1.61 o
  -2   9   1      474.83      461.51     13.12 o
  -1   9   1       48.42       44.76      1.78 o
   0   9   1      294.59      283.02      5.78 o
   1   9   1       28.66       31.63      2.04 o
   2   9   1       37.13       34.94      1.27 o
   3   9   1      117.35      128.39      3.72 o
   4   9   1      124.12      128.97      5.79 o
   5   9   1      172.23      222.73      6.42 o
   6   9   1       49.37       62.36      2.94 o
   7   9   1       19.17       20.51      2.25 o
  -7  10   1        1.73       -0.43      3.03 o
  -6  10   1       18.59       16.37      1.08 o
  -5  10   1        3.86        2.93      1.07 o
  -4  10   1       60.88       57.82      3.14 o
  -3  10   1       60.71       50.44      2.20 o
  -2  10   1       28.17       27.54      1.31 o
  -1  10   1       96.83       65.95      2.30 o
   0  10   1       92.10       95.53      2.59 o
   1  10   1       17.73       14.14      1.04 o
   2  10   1      374.91      416.33     11.48 o
   3  10   1        2.47        1.62      0.82 o
   4  10   1      179.85      215.08      7.06 o
   5  10   1       29.12       29.79      2.01 o
   6  10   1       29.89       38.02      2.85 o
   7  10   1       15.73       13.69      1.90 o
  -7  11   1        0.29        0.69      1.46 o
  -6  11   1        1.51        1.21      0.85 o
  -5  11   1        4.48        7.44      1.17 o
  -4  11   1        8.66        7.93      1.03 o
  -3  11   1       21.99       24.62      1.32 o
  -2  11   1       66.57       72.09      3.11 o
  -1  11   1        4.32        4.64      0.96 o
   0  11   1      125.56      140.28      3.31 o
   1  11   1        8.86        6.31      1.10 o
   2  11   1       14.11       16.22      1.09 o
   3  11   1        1.11        0.20      1.01 o
   4  11   1        4.25        4.04      1.46 o
   5  11   1        3.14        4.41      1.34 o
   6  11   1        7.98        7.07      2.02 o
  -6  12   1       21.09       20.56      1.83 o
  -5  12   1        3.04        3.21      1.07 o
  -4  12   1       12.50       13.98      1.46 o
  -3  12   1       11.82       10.97      1.50 o
  -2  12   1        8.81        7.32      0.98 o
  -1  12   1        2.78        2.47      0.68 o
   0  12   1       44.84       45.50      1.61 o
   1  12   1        0.64       -1.02      1.02 o
   2  12   1       14.91       14.65      1.91 o
   3  12   1        0.34        2.33      1.32 o
   4  12   1        9.40       12.56      2.98 o
   5  12   1        0.10        0.31      1.44 o
   6  12   1       16.05       15.15      1.66 o
  -6  13   1       12.98       12.09      2.08 o
  -5  13   1       31.33       31.16      1.90 o
  -4  13   1      121.52      127.66      4.36 o
  -3  13   1       48.78       43.92      2.44 o
  -2  13   1      314.97      319.39     22.23 o
  -1  13   1       91.34       87.40      3.25 o
   0  13   1      350.09      358.83      7.48 o
   1  13   1       79.14       79.07      2.71 o
   2  13   1      244.13      260.60      7.90 o
   3  13   1        8.93        4.79      1.05 o
   4  13   1      115.66      123.32      5.69 o
   5  13   1        0.24        2.27      1.80 o
   6  13   1       29.46       19.90      3.32 o
  -5  14   1       19.13       19.18      2.66 o
  -4  14   1       56.59       66.18      2.68 o
  -3  14   1       93.09       96.67      7.50 o
  -2  14   1       20.51       21.05      1.56 o
  -1  14   1      158.72      166.59      5.55 o
   0  14   1        1.23        2.42      0.75 o
   1  14   1      105.81      117.03      3.07 o
   2  14   1       36.15       36.86      1.88 o
   3  14   1       25.60       27.42      3.13 o
   4  14   1       51.31       49.79      4.92 o
   5  14   1        0.16        0.72      0.93 o
  -5  15   1       18.45       12.66      1.82 o
  -4  15   1        2.04        3.31      1.22 o
  -3  15   1       16.88       14.93      1.40 o
  -2  15   1       18.13       18.84      0.95 o
  -1  15   1        2.75        4.38      0.70 o
   0  15   1       48.96       51.48      1.73 o
   1  15   1       47.95       57.10      1.88 o
   2  15   1       38.34       40.11      2.63 o
   3  15   1       27.68       25.79      3.88 o
   4  15   1        4.76       -0.15      2.68 o
  -4  16   1        9.07       11.60      1.40 o
  -3  16   1        0.09       -1.00      1.52 o
  -2  16   1       15.28       15.42      1.13 o
  -1  16   1        4.80        5.79      0.56 o
   0  16   1        2.02        2.61      0.76 o
   1  16   1        3.58        4.21      0.65 o
   2  16   1        0.12        0.30      1.02 o
   3  16   1        0.26       -2.09      3.13 o
   4  16   1        0.00       -0.15      1.57 o
  -3  17   1        0.06       -0.05      2.83 o
  -2  17   1        0.96       -0.22      1.24 o
  -1  17   1        1.34        0.72      1.06 o
   0  17   1        0.31        1.14      1.14 o
   1  17   1        6.21        5.76      1.11 o
   2  17   1        0.73        0.59      0.67 o
   3  17   1        0.69        3.13      2.39 o
  -1  18   1       14.85       10.20      2.76 o
   0  18   1        1.62       -0.82      1.89 o
   1  18   1       22.02       17.52      3.58 o
  -8   0   2        6.29        9.54      3.43 o
  -7   0   2        3.15       -1.79      2.39 o
  -6   0   2       75.00       76.58      5.29 o
  -5   0   2       47.72       36.49      2.39 o
  -3   0   2      932.43      833.46     21.23 o
   1   0   2     1310.42     1359.15     48.45 o
   2   0   2      198.69      291.00     10.44 o
   3   0   2      299.37      239.72      9.69 o
   4   0   2       98.96       70.14      2.79 o
   5   0   2      114.66      109.50      3.23 o
   6   0   2       11.19       11.68      1.42 o
   7   0   2        1.63        3.21      1.62 o
   8   0   2        0.02        1.29      3.88 o
  -8   1   2      135.19      133.48      7.25 o
  -7   1   2        5.53        4.76      0.88 o
  -6   1   2     1134.88     1206.05     45.17 o
  -5   1   2        2.68        2.36      0.47 o
  -3   1   2       17.11       22.67      0.90 o
  -1   1   2      238.82      167.50      3.02 o
   0   1   2     1181.83       55.01      6.71 o
   1   1   2      950.97     1021.08     24.40 o
   2   1   2      883.32      730.93     26.09 o
   3   1   2      330.06      354.06      6.92 o
   4   1   2      133.35      109.05      2.84 o
   5   1   2        0.10        0.02      0.60 o
   6   1   2        0.04        1.01      0.86 o
   7   1   2        8.75        7.85      1.01 o
   8   1   2        2.36        3.26      1.00 o
  -8   2   2       87.46       86.97      5.30 o
  -7   2   2        0.18       -0.63      0.94 o
  -6   2   2      248.59      269.16      6.93 o
  -5   2   2        1.44        0.62      1.26 o
  -4   2   2      126.58      116.95      4.27 o
  -3   2   2        8.85        7.47      0.54 o
  -2   2   2      330.46      389.93      6.68 o
  -1   2   2      206.08      204.89      3.90 o
   0   2   2      953.22      895.67     74.69 o
   1   2   2      115.10      133.01      3.15 o
   2   2   2        1.35        1.24      0.66 o
   3   2   2       31.18       24.59      1.65 o
   4   2   2      135.65      121.10      3.35 o
   5   2   2       59.22       57.26      1.90 o
   6   2   2       41.40       45.33      2.45 o
   7   2   2        6.71        7.09      0.92 o
   8   2   2        5.55        6.36      0.86 o
  -8   3   2        6.13        7.23      3.06 o
  -7   3   2        0.29        1.54      1.14 o
  -6   3   2        0.06       -1.33      1.93 o
  -5   3   2       19.67       21.67      2.09 o
  -4   3   2        0.26        2.32      0.96 o
  -3   3   2      268.79      198.55      4.35 o
  -2   3   2      260.94      250.30      5.74 o
  -1   3   2      589.83      414.90      6.77 o
   0   3   2     1433.06     1378.46     32.82 o
   1   3   2      144.28      123.40      3.13 o
   2   3   2      223.68      226.45      5.13 o
   3   3   2      189.24      183.70      6.56 o
   4   3   2        9.28        9.63      1.29 o
   5   3   2        6.20        5.20      1.37 o
   6   3   2        4.75        4.44      1.36 o
   7   3   2        0.26        0.53      1.49 o
   8   3   2        1.42        2.16      1.61 o
  -8   4   2        3.58        2.93      2.41 o
  -7   4   2        8.66        8.76      1.46 o
  -6   4   2       41.09       48.68      2.20 o
  -5   4   2       57.82       57.61      2.78 o
  -4   4   2      197.62      211.98      4.51 o
  -3   4   2      218.40      193.14      5.29 o
  -2   4   2      100.87       77.22      2.49 o
  -1   4   2       63.99       52.82      3.29 o
   0   4   2      500.39      457.97     12.05 o
   1   4   2      841.27      717.53     14.93 o
   2   4   2     1507.33     1428.33     50.69 o
   3   4   2      425.14      370.75      8.01 o
   4   4   2      340.51      389.67     12.52 o
   5   4   2       22.53       21.87      1.45 o
   6   4   2       44.25       50.12      2.26 o
   7   4   2        3.06        6.01      1.60 o
   8   4   2        3.29        3.09      1.62 o
  -8   5   2        9.91       10.57      1.38 o
  -7   5   2        3.58        2.84      1.46 o
  -6   5   2       16.55       19.74      1.68 o
  -5   5   2       50.14       50.23      2.19 o
  -4   5   2       23.84       26.93      1.20 o
  -3   5   2      572.37      563.30     13.81 o
  -2   5   2     1359.92     1455.31     29.41 o
   1   5   2      498.20      470.35     12.44 o
   3   5   2       21.89       14.76      1.26 o
   4   5   2      387.82      397.11     16.55 o
   5   5   2       83.81       80.45      3.09 o
   6   5   2       16.84       18.66      2.08 o
   7   5   2       13.82       14.02      1.83 o
   8   5   2        0.11       -0.65      2.11 o
  -8   6   2        0.06       -1.82      1.82 o
  -7   6   2        8.79       10.92      1.03 o
  -6   6   2       28.94       28.00      1.37 o
  -5   6   2       45.94       44.24      1.41 o
  -4   6   2      390.45      398.63      8.87 o
  -3   6   2       34.93       27.25      1.04 o
  -2   6   2     1447.66     1534.90     37.00 o
  -1   6   2       14.15       17.72      0.73 o
   0   6   2     1043.44     1033.27     35.33 o
   1   6   2      183.64      187.14      9.39 o
   2   6   2        0.03       -0.29      0.77 o
   3   6   2       39.72       36.06      5.29 o
   4   6   2      284.57      307.99      7.87 o
   5   6   2        1.26        2.75      2.83 o
   6   6   2      149.95      182.82      8.98 o
   7   6   2       10.19        6.68      1.66 o
   8   6   2       22.98       18.50      3.45 o
  -8   7   2        3.16        2.53      1.68 o
  -7   7   2        0.07        1.33      2.11 o
  -6   7   2       20.68       26.49      1.31 o
  -5   7   2        8.57        8.67      0.79 o
  -4   7   2        0.06        0.85      0.78 o
  -3   7   2       74.10       73.71      2.67 o
  -2   7   2      436.21      478.24     17.53 o
  -1   7   2      184.27      193.04      6.93 o
   0   7   2     1410.74     1642.41     40.10 o
   1   7   2       35.22       61.34      1.63 o
   2   7   2      528.80      633.47     13.59 o
   3   7   2       80.45       94.19      3.94 o
   4   7   2       29.27       31.43      4.99 o
   5   7   2       94.79       86.19      5.59 o
   6   7   2        2.11        0.97      1.24 o
   7   7   2       23.46       24.35      2.66 o
  -7   8   2        9.76        8.83      1.99 o
  -6   8   2       11.01       12.41      0.94 o
  -5   8   2       56.44       57.21      1.52 o
  -4   8   2       26.42       33.90      1.31 o
  -3   8   2      265.05      274.84      5.73 o
  -2   8   2       10.70       18.26      1.07 o
  -1   8   2      531.78      601.94     12.82 o
   0   8   2        1.71        0.58      0.45 o
   1   8   2       80.24      107.59      3.05 o
   2   8   2        0.42        2.71      0.63 o
   3   8   2        2.50        0.75      1.12 o
   4   8   2       17.47       23.90      2.11 o
   5   8   2        0.02       -0.62      2.46 o
   6   8   2       12.46       13.52      1.73 o
   7   8   2        0.26        1.72      1.80 o
  -7   9   2        2.52        0.44      1.65 o
  -6   9   2        5.22        5.18      0.78 o
  -5   9   2        0.43       -0.52      0.59 o
  -4   9   2       23.31       23.97      1.34 o
  -3   9   2       45.52       62.55      3.07 o
  -2   9   2       13.78        8.76      0.72 o
  -1   9   2      465.77      509.73     14.02 o
   0   9   2       13.81       20.11      1.07 o
   1   9   2      301.61      337.03      8.32 o
   2   9   2       39.29       34.80      1.12 o
   3   9   2        3.57        7.60      1.79 o
   4   9   2        8.23        4.57      2.83 o
   5   9   2       17.67       15.93      3.02 o
   6   9   2        3.45        5.06      1.83 o
   7   9   2        5.45        2.84      1.78 o
  -7  10   2       17.21       15.25      2.04 o
  -6  10   2        3.68        3.41      0.83 o
  -5  10   2      107.55      118.33      3.84 o
  -4  10   2       59.33       63.60      4.58 o
  -3  10   2      116.59      121.75      3.90 o
  -2  10   2      317.90      366.58      8.38 o
  -1  10   2       46.02       48.82      2.79 o
   0  10   2      563.48      605.69     17.80 o
   1  10   2      657.66      711.57     15.99 o
   2  10   2      210.35      224.48      6.02 o
   3  10   2      344.15      388.17      9.37 o
   4  10   2        5.69        6.09      2.91 o
   5  10   2       31.66       26.88      2.91 o
   6  10   2        3.37        2.52      1.80 o
   7  10   2        0.00        1.09      1.90 o
  -7  11   2        3.60        4.73      1.81 o
  -6  11   2       44.35       39.83      1.70 o
  -5  11   2        2.13        0.13      1.29 o
  -4  11   2       55.29       65.08      3.50 o
  -3  11   2      177.46      202.38      6.32 o
  -2  11   2        1.59        1.67      1.08 o
  -1  11   2      628.01      715.70     14.51 o
   0  11   2      172.18      193.57      7.49 o
   1  11   2      281.69      325.36      8.22 o
   2  11   2      222.14      243.59      8.37 o
   3  11   2        7.08        6.84      0.90 o
   4  11   2       92.93       91.30      4.41 o
   5  11   2       84.72       97.85      5.81 o
   6  11   2       16.93       11.78      1.94 o
  -6  12   2        8.67        7.44      1.35 o
  -5  12   2       87.59       95.68      3.46 o
  -4  12   2      118.22      129.27      4.26 o
  -3  12   2       78.60       80.47      5.00 o
  -2  12   2      436.19      504.33     14.16 o
  -1  12   2       18.80       19.89      0.70 o
   0  12   2      750.24      752.51     32.07 o
   1  12   2      191.66      214.35      5.56 o
   2  12   2      527.43      554.31     15.49 o
   3  12   2      103.55      114.36      3.86 o
   4  12   2      109.46      108.93      4.95 o
   5  12   2        5.55        4.45      2.10 o
   6  12   2        6.70        3.90      1.57 o
  -6  13   2        7.01        5.99      1.07 o
  -5  13   2        8.32        9.20      2.12 o
  -4  13   2        7.33        9.59      2.75 o
  -3  13   2      116.83      138.23      5.17 o
  -2  13   2        7.95        7.74      1.48 o
  -1  13   2      135.15      137.79      4.86 o
   0  13   2        2.80        1.42      0.83 o
   1  13   2        4.50        3.90      1.42 o
   2  13   2       38.37       46.04      3.06 o
   3  13   2       21.59       18.52      1.88 o
   4  13   2      111.68      125.16      5.85 o
   5  13   2       14.42       15.57      2.08 o
  -5  14   2        3.89        6.23      1.62 o
  -4  14   2       15.02       13.85      1.39 o
  -3  14   2        1.91        1.50      2.04 o
  -2  14   2       78.81       84.74      2.14 o
  -1  14   2        4.80        4.98      1.07 o
   0  14   2       97.15      105.29      3.61 o
   1  14   2       21.10       17.06      2.22 o
   2  14   2       18.80       15.98      1.93 o
   3  14   2       15.71       13.98      1.86 o
   4  14   2        3.90       -1.64      2.24 o
   5  14   2        3.85        4.12      1.33 o
  -5  15   2        0.63       -0.15      1.21 o
  -4  15   2        1.38        2.39      1.10 o
  -3  15   2        0.02        0.05      1.63 o
  -2  15   2       29.14       31.73      2.45 o
  -1  15   2        4.04        7.81      1.88 o
   0  15   2      168.02      192.93      5.67 o
   1  15   2       13.90       18.06      1.42 o
   2  15   2       92.50      101.42      8.50 o
   3  15   2        0.15        1.04      2.46 o
   4  15   2        5.26        1.49      4.03 o
  -4  16   2       19.76       15.83      2.65 o
  -3  16   2        2.71        2.98      0.77 o
  -2  16   2       69.61       79.07      6.16 o
  -1  16   2        0.00        1.10      1.19 o
   0  16   2       25.55       23.11      1.68 o
   1  16   2       10.64       15.14      1.46 o
   2  16   2        6.28        7.97      2.24 o
   3  16   2       24.10       20.91      3.13 o
  -3  17   2       30.11       33.98      3.09 o
  -2  17   2        7.96        6.59      1.35 o
  -1  17   2       19.45       25.23      4.58 o
   0  17   2        5.75        4.84      1.25 o
   1  17   2        1.09        1.38      1.21 o
   2  17   2       30.91       29.82      2.64 o
  -1  18   2       29.19       16.09      2.05 o
   0  18   2        7.56        7.34      2.10 o
  -8   1   3        0.39        0.18      3.13 o
  -7   1   3       16.34       20.05      1.50 o
  -6   1   3       12.64       12.87      1.57 o
  -5   1   3        0.18        0.45      0.56 o
  -4   1   3       44.14       46.18      1.35 o
  -3   1   3      218.93      203.50      3.16 o
  -2   1   3       38.55       42.47      0.97 o
  -1   1   3     1414.70     1226.20     20.99 o
   0   1   3       52.14       51.82      1.99 o
   1   1   3      519.47      543.16     11.23 o
   2   1   3       31.02       39.36      1.92 o
   3   1   3      166.11      174.43      4.04 o
   4   1   3        0.15        0.68      0.39 o
   5   1   3       21.70       23.77      1.14 o
   6   1   3        0.07        0.04      0.65 o
   7   1   3        0.17        0.17      0.89 o
   8   1   3        0.78        0.69      1.16 o
  -8   2   3      164.07      201.35     11.48 o
  -7   2   3        0.02       -0.90      1.13 o
  -6   2   3      420.72      490.31     10.38 o
  -5   2   3        7.50        4.48      0.88 o
  -4   2   3       61.90       70.03      3.11 o
  -3   2   3      172.44      148.13      3.15 o
  -2   2   3      711.40      548.50      8.92 o
  -1   2   3     1268.36     1228.11     42.19 o
   0   2   3      721.23      635.51     15.80 o
   1   2   3     1505.24     1445.46     35.32 o
   2   2   3      285.26      282.03      5.37 o
   3   2   3       26.28       25.35      1.57 o
   4   2   3      163.00      165.07      6.71 o
   5   2   3       58.72       64.66      2.67 o
   6   2   3       36.93       38.53      1.45 o
   7   2   3       28.47       36.46      2.18 o
   8   2   3        0.55        2.05      2.14 o
  -8   3   3        7.94        6.12      2.26 o
  -7   3   3       59.59       70.00      4.55 o
  -6   3   3       21.28       25.22      1.55 o
  -5   3   3      111.63      120.38      5.08 o
  -4   3   3      227.82      216.00      5.66 o
  -3   3   3      172.62      176.45      3.36 o
  -2   3   3       20.96        9.58      0.46 o
  -1   3   3      234.78      264.98      6.52 o
   0   3   3      157.65      153.28      4.62 o
   1   3   3       81.80       76.06      2.67 o
   2   3   3      290.13      305.86      5.93 o
   3   3   3      148.65      135.31      4.55 o
   4   3   3      291.76      325.63     16.40 o
   5   3   3       43.92       39.20      3.28 o
   6   3   3      120.00      148.05      5.42 o
   7   3   3        0.01        1.13      2.06 o
   8   3   3       17.91       21.56      2.62 o
  -8   4   3        7.51        7.71      1.77 o
  -7   4   3       45.67       49.09      2.51 o
  -6   4   3       23.63       25.01      2.38 o
  -5   4   3      394.94      423.73     12.46 o
  -4   4   3        2.61        1.58      0.61 o
  -3   4   3     1160.89     1089.32     26.53 o
  -2   4   3        0.02        1.34      0.63 o
  -1   4   3     1259.65     1179.45     67.83 o
   0   4   3       31.53       46.62      1.84 o
   1   4   3      309.15      297.06      6.71 o
   2   4   3        5.57        4.05      0.73 o
   3   4   3        3.02        4.01      0.63 o
   4   4   3       10.63       13.56      1.24 o
   5   4   3       42.05       47.41      2.68 o
   6   4   3        2.09        1.16      1.42 o
   7   4   3       23.20       28.19      2.36 o
   8   4   3        4.63        4.48      2.92 o
  -8   5   3        0.00       -0.09      1.09 o
  -7   5   3        1.85        1.82      1.18 o
  -6   5   3       57.54       59.32      2.74 o
  -5   5   3        1.16        1.92      0.65 o
  -4   5   3      369.01      381.56      7.69 o
  -3   5   3       15.38       12.01      0.80 o
  -2   5   3      629.34      591.17     15.54 o
  -1   5   3       11.12       16.17      0.76 o
   0   5   3      614.84      634.23     16.21 o
   1   5   3      204.13      168.78      4.61 o
   2   5   3      135.61      136.82      3.90 o
   3   5   3        1.53        0.08      1.00 o
   4   5   3        0.10       -0.87      1.02 o
   5   5   3        8.71        8.81      1.69 o
   6   5   3       10.34        8.64      1.31 o
   7   5   3        6.59        7.49      1.78 o
   8   5   3        4.61        4.39      1.85 o
  -8   6   3        1.92        0.59      1.59 o
  -7   6   3        0.43        1.84      0.92 o
  -6   6   3        0.79       -0.10      1.03 o
  -5   6   3        1.49        2.04      0.63 o
  -4   6   3       23.69       24.25      0.96 o
  -3   6   3        0.74        1.00      0.60 o
  -2   6   3      297.99      263.52      7.81 o
  -1   6   3        0.11       -0.24      0.24 o
   0   6   3       24.11       28.26      1.68 o
   1   6   3       28.17       25.80      1.19 o
   2   6   3       86.18       61.66      2.12 o
   3   6   3       42.08       47.91      2.37 o
   4   6   3        2.81        2.60      0.53 o
   5   6   3      108.79      124.80      5.74 o
   6   6   3        7.76        9.54      1.76 o
   7   6   3       27.12       31.15      2.74 o
  -8   7   3        2.02       -0.33      1.36 o
  -7   7   3       19.27       16.44      1.20 o
  -6   7   3       83.12       81.60      4.97 o
  -5   7   3       35.27       37.87      1.19 o
  -4   7   3      481.78      481.27     20.03 o
  -3   7   3      129.98      151.17      3.36 o
  -2   7   3      478.57      477.96      9.98 o
  -1   7   3      423.17      490.52     16.19 o
   0   7   3        0.68        2.10      0.93 o
   1   7   3      302.23      349.43      7.88 o
   2   7   3       92.21       88.75      2.92 o
   3   7   3        0.79        0.65      1.27 o
   4   7   3       58.96       64.55      2.27 o
   5   7   3        0.21        1.61      1.54 o
   6   7   3       47.19       55.16      2.77 o
   7   7   3       13.09       11.36      1.85 o
  -7   8   3        0.04        0.38      0.78 o
  -6   8   3        5.45        7.88      0.72 o
  -5   8   3       27.53       32.35      1.24 o
  -4   8   3       26.93       27.65      1.70 o
  -3   8   3       28.30       27.30      1.08 o
  -2   8   3      692.40      758.21     15.17 o
  -1   8   3       18.39       10.80      0.85 o
   0   8   3     1509.92     1606.66     38.62 o
   1   8   3       60.68       49.62      1.98 o
   2   8   3      719.53      718.74     21.64 o
   3   8   3        1.26        4.10      2.39 o
   4   8   3      155.23      164.11      6.59 o
   5   8   3       74.20       87.38      5.14 o
   6   8   3       14.08       13.77      1.46 o
   7   8   3       45.93       50.81      3.63 o
  -7   9   3        0.05       -0.16      1.62 o
  -6   9   3       95.22      101.08      4.68 o
  -5   9   3        8.46        5.31      1.08 o
  -4   9   3      502.02      538.78     15.71 o
  -3   9   3      117.09      140.84      5.28 o
  -2   9   3      644.96      630.64     26.26 o
  -1   9   3      488.17      531.56     33.11 o
   0   9   3      109.88       95.03      3.84 o
   1   9   3     1373.29     1418.28     37.88 o
   2   9   3        0.59        0.57      0.80 o
   3   9   3      931.41     1015.51     21.58 o
   4   9   3       11.54       12.57      1.71 o
   5   9   3      130.42      138.30      4.20 o
   6   9   3       20.18       23.63      2.06 o
   7   9   3        0.20        0.66      2.12 o
  -7  10   3        0.00        1.55      1.71 o
  -6  10   3       71.52       74.88      2.29 o
  -5  10   3        1.67        2.32      0.91 o
  -4  10   3       91.70       95.75      2.54 o
  -3  10   3        0.13        1.01      0.77 o
  -2  10   3        0.16        0.69      1.03 o
  -1  10   3        0.36       -1.08      1.17 o
   0  10   3      340.51      411.31     18.49 o
   1  10   3        0.38       -0.45      1.64 o
   2  10   3      421.31      457.42     10.44 o
   3  10   3       20.12       19.49      1.17 o
   4  10   3      100.77      101.78      5.89 o
   5  10   3       39.73       43.45      1.96 o
   6  10   3        8.31        6.18      1.29 o
   7  10   3       11.79        9.73      2.00 o
  -7  11   3        6.66        6.34      1.49 o
  -6  11   3        7.74        7.84      1.15 o
  -5  11   3       43.32       49.34      2.47 o
  -4  11   3       90.26       91.87      2.78 o
  -3  11   3      117.29      118.62      4.51 o
  -2  11   3      445.43      480.48     10.03 o
  -1  11   3      190.54      203.81      6.11 o
   0  11   3      466.03      468.80     19.90 o
   1  11   3       62.81       75.47      3.63 o
   2  11   3       65.20       69.32      3.14 o
   3  11   3        8.70       11.30      0.90 o
   4  11   3        0.01        2.38      1.71 o
   5  11   3        0.29        0.81      0.89 o
   6  11   3        0.07       -0.51      1.26 o
  -6  12   3        2.35        2.14      1.02 o
  -5  12   3        4.03        6.91      1.48 o
  -4  12   3        2.67        4.41      1.49 o
  -3  12   3        1.25       -0.66      2.24 o
  -2  12   3       23.20       26.17      1.42 o
  -1  12   3       83.50       83.00      4.61 o
   0  12   3      131.06      150.21      5.64 o
   1  12   3      121.76      131.64      5.62 o
   2  12   3      131.64      141.89     10.73 o
   3  12   3       46.87       49.81      1.87 o
   4  12   3       47.46       54.71      2.99 o
   5  12   3       20.47       16.59      2.69 o
   6  12   3       14.03       14.62      2.84 o
  -6  13   3       26.03       27.60      1.74 o
  -5  13   3       11.34       11.08      1.65 o
  -4  13   3       68.07       83.40      3.62 o
  -3  13   3        1.16        1.08      0.77 o
  -2  13   3       26.00       23.38      1.97 o
  -1  13   3       10.91       10.94      1.23 o
   0  13   3        3.64        0.46      1.03 o
   1  13   3       40.91       39.87      3.28 o
   2  13   3       24.12       19.49      1.85 o
   3  13   3       18.20       18.16      1.79 o
   4  13   3       27.20       26.19      2.48 o
   5  13   3        0.08       -0.04      1.95 o
  -5  14   3       15.17       14.14      1.72 o
  -4  14   3        4.62        3.24      1.11 o
  -3  14   3       15.19       16.67      1.55 o
  -2  14   3        0.21        2.33      2.16 o
  -1  14   3        3.78        1.86      1.36 o
   0  14   3        5.89        7.15      1.93 o
   1  14   3       87.15       90.09      4.30 o
   2  14   3        9.60        9.03      1.44 o
   3  14   3      122.25      109.65      4.76 o
   4  14   3        6.14        0.89      3.88 o
   5  14   3       57.03       45.03      7.23 o
  -4  15   3        0.14       -0.29      1.20 o
  -3  15   3       71.34       68.04      4.32 o
  -2  15   3       11.70       12.21      2.17 o
  -1  15   3      182.76      197.60      5.85 o
   0  15   3       18.15       16.19      1.47 o
   1  15   3      132.16      148.57      9.26 o
   2  15   3        0.85       -1.47      1.47 o
   3  15   3       22.57       22.04      3.73 o
   4  15   3        1.54        3.43      2.83 o
  -4  16   3        0.50       -0.22      2.10 o
  -3  16   3       20.50       17.00      2.91 o
  -2  16   3        0.17        4.09      1.42 o
  -1  16   3       25.63       24.29      2.00 o
   0  16   3        4.33        5.27      1.22 o
   1  16   3        0.85       -0.05      1.15 o
   2  16   3        3.92        3.73      2.53 o
   3  16   3        8.35       12.37      3.88 o
  -3  17   3        7.70        4.32      4.92 o
  -2  17   3        0.60        2.73      1.74 o
  -1  17   3        8.79       10.88      2.42 o
   0  17   3        6.67        9.80      1.84 o
   1  17   3        0.63        0.46      1.20 o
   2  17   3        1.36       -1.37      1.89 o
  -8   0   4        0.88        6.41      3.88 o
  -7   0   4        4.45        1.83      1.49 o
  -6   0   4       57.59       52.81      2.29 o
  -5   0   4      138.09      128.21      3.90 o
  -4   0   4      623.88      574.35     12.30 o
  -3   0   4      730.07      688.73     14.03 o
  -2   0   4      879.64      837.83     15.41 o
  -1   0   4       43.06       30.97      1.92 o
   0   0   4        0.08        1.69      1.86 o
   1   0   4     1092.70      941.45     23.54 o
   2   0   4      450.97      427.39     11.35 o
   3   0   4      106.92       87.90      4.62 o
   4   0   4      121.27      129.27      4.19 o
   5   0   4       39.95       48.49      1.83 o
   6   0   4       17.09       27.88      2.31 o
   7   0   4       75.32       90.61      4.12 o
   8   0   4        0.02        1.02      1.21 o
  -8   1   4       11.45       11.27      2.54 o
  -7   1   4        0.08       -0.46      1.00 o
  -6   1   4       30.41       34.60      1.68 o
  -5   1   4        7.75        7.50      0.76 o
  -4   1   4       52.18       35.88      1.29 o
  -3   1   4      282.55      256.12      3.91 o
   1   1   4     1478.60     1360.45     55.90 o
   2   1   4      621.61      618.68     11.48 o
   3   1   4       73.66       79.80      5.89 o
   4   1   4       17.29       11.52      1.43 o
   5   1   4      303.40      325.03     12.64 o
   6   1   4       34.89       37.86      1.30 o
   7   1   4       79.70       84.86      3.56 o
   8   1   4        8.37        9.28      2.47 o
  -8   2   4        9.86        9.30      1.81 o
  -7   2   4        2.34        2.24      1.16 o
  -6   2   4       11.40       12.77      1.13 o
  -5   2   4       13.95       10.83      0.96 o
  -4   2   4        0.74        2.78      0.56 o
  -3   2   4       98.52       86.61      1.82 o
  -2   2   4       69.55       79.82      1.57 o
  -1   2   4       23.14       23.56      0.81 o
   1   2   4     2020.11     1967.98     48.37 o
   3   2   4     1334.84     1361.54     49.05 o
   4   2   4      394.23      455.93     13.56 o
   5   2   4      170.50      178.96      6.64 o
   6   2   4       43.43       51.34      4.41 o
   7   2   4        2.76        1.23      0.80 o
   8   2   4        3.59        3.86      1.55 o
  -8   3   4       10.75       10.37      3.04 o
  -7   3   4        4.50        5.18      1.13 o
  -6   3   4       17.53       17.13      1.29 o
  -5   3   4       67.93       63.11      3.16 o
  -4   3   4       29.44       32.90      1.44 o
  -3   3   4      213.66      232.13      4.21 o
  -2   3   4       91.23       74.19      1.57 o
  -1   3   4      106.29      108.75      3.43 o
   0   3   4       21.69       20.09      1.18 o
   1   3   4        3.29        5.56      0.66 o
   2   3   4       34.42       40.26      1.36 o
   3   3   4       30.30       30.26      2.68 o
   4   3   4        9.33        9.11      2.16 o
   5   3   4        2.61        2.99      2.98 o
   6   3   4        4.54        4.81      1.18 o
   7   3   4        0.07       -0.96      1.36 o
   8   3   4        0.20       -0.10      1.44 o
  -8   4   4        2.04        0.09      1.75 o
  -7   4   4        3.75        3.06      1.36 o
  -6   4   4       30.37       28.71      1.68 o
  -5   4   4        5.80        5.65      0.88 o
  -4   4   4       40.56       41.71      1.40 o
  -3   4   4      219.39      221.94      4.33 o
  -2   4   4       46.83       49.09      1.43 o
   0   4   4      338.07      324.47      9.69 o
   2   4   4      122.60      114.38      5.10 o
   3   4   4      273.13      269.57      6.43 o
   4   4   4        0.74        2.46      1.31 o
   5   4   4       10.65       11.18      1.65 o
   6   4   4        1.92        1.82      1.23 o
   7   4   4       16.11       17.72      1.70 o
   8   4   4        0.28       -0.05      1.54 o
  -8   5   4        8.75       10.67      1.85 o
  -7   5   4       14.93       12.56      1.20 o
  -6   5   4        3.26        2.03      1.55 o
  -5   5   4       76.69       69.72      2.18 o
  -4   5   4       84.45      109.14      2.74 o
  -3   5   4      195.65      169.18      3.59 o
  -2   5   4     1019.04     1140.37     21.97 o
  -1   5   4       13.67       26.79      0.99 o
   1   5   4     1767.90     1957.95     48.30 o
   2   5   4     2094.07     2122.48     50.11 o
   3   5   4     1641.29     1758.09     59.18 o
   4   5   4      249.60      264.58      8.45 o
   5   5   4      386.20      430.44     12.54 o
   6   5   4        4.38        3.04      1.22 o
   7   5   4       32.13       28.54      2.23 o
  -8   6   4       14.45       16.61      2.48 o
  -7   6   4       19.52       21.75      2.58 o
  -6   6   4      144.55      155.77      4.81 o
  -5   6   4       19.61       20.74      1.15 o
  -4   6   4      499.50      527.79      9.30 o
  -3   6   4       13.00       11.97      0.76 o
  -2   6   4      314.97      276.05     17.52 o
  -1   6   4      619.75      678.68     17.00 o
   0   6   4      329.30      392.70     12.90 o
   1   6   4     1177.51     1222.60     30.77 o
   2   6   4     1466.96     1470.38     29.42 o
   3   6   4      179.74      175.11      4.73 o
   4   6   4      763.80      807.48     33.77 o
   5   6   4        3.51        3.07      1.50 o
   6   6   4      170.82      181.78     24.45 o
   7   6   4       23.50       22.54      2.52 o
  -8   7   4       22.79       24.08      3.08 o
  -7   7   4       10.29       10.84      1.32 o
  -6   7   4       22.79       25.44      1.14 o
  -5   7   4       86.61       83.39      2.23 o
  -4   7   4       14.59       17.86      0.96 o
  -3   7   4      378.37      345.95      6.83 o
  -2   7   4      343.06      336.92      7.31 o
  -1   7   4      240.90      195.34      8.20 o
   0   7   4      461.45      502.08     13.04 o
   1   7   4      108.04      110.76      2.95 o
   2   7   4      248.25      271.68      7.81 o
   3   7   4      372.25      380.35     11.06 o
   4   7   4       56.50       57.69      3.02 o
   5   7   4      145.46      155.11      6.86 o
   6   7   4        3.88        2.28      1.89 o
   7   7   4       14.87       15.10      2.41 o
  -7   8   4       11.52       11.69      2.63 o
  -6   8   4       85.08       98.83      3.51 o
  -5   8   4      121.27      132.68      4.22 o
  -4   8   4      389.60      421.71      8.37 o
  -3   8   4      358.95      364.47      8.16 o
  -2   8   4      695.60      653.49     29.74 o
  -1   8   4      226.58      249.83     10.62 o
   0   8   4      141.95      146.16      4.70 o
   1   8   4        0.54        1.46      0.41 o
   2   8   4       51.98       51.62      2.61 o
   3   8   4        1.87        2.76      0.61 o
   4   8   4       70.47       89.00      2.61 o
   5   8   4        3.28        3.55      1.50 o
   6   8   4        8.09        9.38      1.93 o
   7   8   4        0.35        1.81      1.55 o
  -7   9   4        2.03        0.14      0.88 o
  -6   9   4        2.08        1.15      0.86 o
  -5   9   4        1.06        1.20      0.85 o
  -4   9   4       47.75       55.08      1.80 o
  -3   9   4       11.51       11.96      1.27 o
  -2   9   4      267.67      273.17      6.03 o
  -1   9   4        1.19        0.30      0.96 o
   0   9   4      233.39      234.27      6.84 o
   1   9   4      169.75      170.99      9.39 o
   2   9   4       27.52       33.72      2.42 o
   3   9   4      320.77      334.49      7.94 o
   4   9   4        1.26        1.56      0.99 o
   5   9   4      115.72      115.08      3.70 o
   6   9   4        2.57        2.95      1.85 o
   7   9   4       15.25       12.11      2.09 o
  -7  10   4        0.66       -1.68      1.68 o
  -6  10   4        6.65       10.27      0.99 o
  -5  10   4       10.70       12.73      1.36 o
  -4  10   4        3.08        7.18      1.05 o
  -3  10   4      136.02      144.65      3.60 o
  -2  10   4        1.53        1.52      1.42 o
  -1  10   4      586.37      657.41     22.43 o
   0  10   4        1.17        1.74      1.86 o
   1  10   4      651.46      730.04     27.58 o
   2  10   4       84.45       78.44      2.58 o
   3  10   4      136.21      147.94      4.01 o
   4  10   4      115.46      118.14      4.80 o
   5  10   4        1.52        0.32      0.80 o
   6  10   4       36.47       29.72      2.76 o
  -6  11   4       37.85       30.52      2.23 o
  -5  11   4       51.04       50.10      2.21 o
  -4  11   4       89.88       89.69      2.82 o
  -3  11   4      343.20      358.10      8.55 o
  -2  11   4      192.40      206.00      7.16 o
  -1  11   4      280.92      285.32      7.11 o
   0  11   4      211.94      245.98     11.93 o
   1  11   4       38.94       36.79      3.50 o
   2  11   4       50.30       59.71      2.30 o
   3  11   4      329.05      369.33     12.81 o
   4  11   4        6.53        7.16      1.74 o
   5  11   4      139.02      160.74      6.70 o
   6  11   4        4.18        3.24      1.76 o
  -6  12   4       17.52       15.62      1.61 o
  -5  12   4        0.46        2.07      1.10 o
  -4  12   4      149.15      145.54      4.18 o
  -3  12   4       92.27       91.26      2.91 o
  -2  12   4      505.95      489.21     13.49 o
  -1  12   4      431.95      422.08     22.29 o
   0  12   4      714.27      778.70     37.94 o
   1  12   4      312.90      323.83     11.26 o
   2  12   4      324.48      341.03     17.96 o
   3  12   4       41.87       44.34      2.69 o
   4  12   4       52.64       48.45      3.05 o
   5  12   4        1.35        1.66      0.83 o
   6  12   4        6.32        4.80      1.77 o
  -6  13   4       10.50       14.11      2.87 o
  -5  13   4       16.06       16.85      1.92 o
  -4  13   4       21.13       23.49      1.57 o
  -3  13   4        9.59        7.63      1.27 o
  -2  13   4        4.08        4.32      1.64 o
  -1  13   4       18.20       22.63      3.95 o
   0  13   4       22.66       26.30      1.80 o
   1  13   4       66.06       68.40      3.73 o
   2  13   4       91.76      107.89      4.64 o
   3  13   4       19.77       19.69      1.79 o
   4  13   4       42.45       39.86      3.27 o
   5  13   4        1.49        1.14      1.26 o
  -5  14   4        3.71        4.15      1.34 o
  -4  14   4       23.28       20.34      1.61 o
  -3  14   4        0.26       -1.79      2.68 o
  -2  14   4       37.45       34.88      2.68 o
  -1  14   4       10.68        6.81      1.29 o
   0  14   4        1.14        0.52      1.35 o
   1  14   4        0.15        0.31      2.39 o
   2  14   4       11.89       11.64      3.50 o
   3  14   4        5.30        4.61      1.50 o
   4  14   4        2.77        1.63      2.76 o
   5  14   4        2.63        3.73      3.58 o
  -4  15   4        7.47        7.21      1.53 o
  -3  15   4        4.27        5.11      2.36 o
  -2  15   4       38.42       36.53      2.82 o
  -1  15   4       25.30       31.62      2.95 o
   0  15   4       30.57       35.66      2.15 o
   1  15   4        4.49        4.60      2.39 o
   2  15   4        1.19        2.16      1.60 o
   3  15   4        7.76        7.19      1.71 o
   4  15   4        1.83        2.98      2.68 o
  -4  16   4        6.31        8.05      3.13 o
  -3  16   4        0.24        1.57      1.90 o
  -2  16   4        0.94        0.86      2.07 o
  -1  16   4       27.41       26.42      2.14 o
   0  16   4       14.09       16.85      1.83 o
   1  16   4       83.63       80.50      4.32 o
   2  16   4       29.62       26.39      4.17 o
   3  16   4       42.26       30.71      4.62 o
  -2  17   4        7.21        8.57      2.08 o
  -1  17   4       12.53       10.50      1.55 o
   0  17   4       42.37       42.07      4.24 o
   1  17   4        1.20        2.22      1.63 o
   2  17   4       24.49       16.22      1.87 o
  -8   1   5        6.09        8.47      4.40 o
  -7   1   5        0.88        1.00      1.18 o
  -6   1   5       95.26      103.45      2.41 o
  -5   1   5        1.19        1.50      0.73 o
  -4   1   5      276.17      277.96      4.74 o
  -3   1   5       57.80       51.48      1.18 o
  -2   1   5      166.25      135.65      2.27 o
  -1   1   5      620.58      611.64     10.75 o
   0   1   5       10.87       11.34      0.77 o
   1   1   5      344.06      390.45      7.67 o
   2   1   5        6.67       10.50      0.84 o
   3   1   5       36.99       40.40      1.29 o
   4   1   5        5.65        7.57      1.27 o
   5   1   5       33.72       28.78      1.14 o
   6   1   5        5.22        5.70      1.25 o
   7   1   5       22.98       19.56      1.97 o
   8   1   5        3.10        1.54      2.17 o
  -8   2   5       13.20       15.78      2.43 o
  -7   2   5       16.24       18.23      1.39 o
  -6   2   5        2.58        2.59      1.00 o
  -5   2   5      160.05      173.11      3.85 o
  -4   2   5      103.24      105.65      2.11 o
  -3   2   5      138.08      111.46      2.17 o
  -2   2   5        2.12        4.08      0.64 o
  -1   2   5     1293.83     1401.06     34.68 o
   0   2   5      445.51      487.61     20.95 o
   2   2   5        4.37        1.36      0.46 o
   4   2   5        8.46       11.93      2.09 o
   5   2   5      347.42      363.45     32.80 o
   6   2   5        7.66        5.91      1.04 o
   7   2   5       44.32       41.73      1.86 o
   8   2   5       11.62       10.83      1.73 o
  -8   3   5        5.19        5.43      1.62 o
  -7   3   5        0.02       -1.00      1.16 o
  -6   3   5       90.14      103.61      3.28 o
  -5   3   5      112.91      106.81      2.52 o
  -4   3   5      100.59       95.79      2.05 o
  -3   3   5     1641.28     1595.02     26.25 o
  -2   3   5       51.09       60.80      2.71 o
   0   3   5      526.02      526.47     22.29 o
   2   3   5      128.17      119.48      3.40 o
   3   3   5      447.89      459.87     10.73 o
   4   3   5      107.06      118.29      5.07 o
   5   3   5        5.24        2.89      1.24 o
   6   3   5       38.02       44.00      4.70 o
   7   3   5       12.51       12.07      1.15 o
   8   3   5        2.67        3.60      1.85 o
  -8   4   5        0.03       -0.13      1.40 o
  -7   4   5        2.02        2.48      1.03 o
  -6   4   5       37.91       36.64      2.54 o
  -5   4   5        2.21        2.99      0.72 o
  -4   4   5      599.94      611.92     11.00 o
  -3   4   5       48.05       57.49      1.52 o
  -1   4   5      738.13      805.87     19.97 o
   0   4   5     1530.06     1525.14     96.01 o
   1   4   5      988.97     1113.24     25.70 o
   2   4   5      266.00      311.01      7.30 o
   3   4   5      530.55      600.53     16.25 o
   4   4   5       11.06        9.24      1.35 o
   5   4   5      201.23      222.53      6.94 o
   6   4   5        2.76        5.41      2.16 o
   7   4   5       36.11       37.08      2.62 o
  -8   5   5        4.80        4.10      1.43 o
  -7   5   5        3.73        3.23      1.22 o
  -6   5   5        5.79        6.23      1.28 o
  -5   5   5        6.07        5.34      0.85 o
  -4   5   5       16.25       17.80      0.87 o
  -3   5   5       19.27       15.19      0.71 o
  -2   5   5      148.18      151.88      3.01 o
  -1   5   5       46.90       27.82      1.35 o
   0   5   5       62.43       64.70      3.88 o
   1   5   5      225.17      234.92      8.04 o
   2   5   5      231.47      276.27      6.27 o
   3   5   5      355.99      360.29      7.86 o
   4   5   5      222.39      267.66      8.88 o
   5   5   5       91.85      103.69      4.47 o
   6   5   5       42.60       54.86      7.53 o
   7   5   5       15.47       17.69      2.37 o
  -8   6   5        0.25       -1.26      1.26 o
  -7   6   5        0.79        0.72      1.32 o
  -6   6   5        5.87        5.64      1.02 o
  -5   6   5        8.36        9.34      1.03 o
  -4   6   5       25.25       20.97      1.17 o
  -3   6   5       22.34       15.02      1.13 o
  -2   6   5        8.61       11.52      1.41 o
  -1   6   5        3.66        0.80      0.97 o
   0   6   5      130.57      145.13      4.82 o
   1   6   5       44.81       48.38      2.86 o
   2   6   5       10.38       10.81      1.29 o
   3   6   5       71.15       75.12      1.49 o
   4   6   5       24.19       25.66      1.36 o
   5   6   5       20.73       22.16      2.16 o
   6   6   5       13.13       13.35      1.69 o
   7   6   5        1.82       -0.04      1.31 o
  -8   7   5        0.77       -0.80      1.59 o
  -7   7   5        0.13        1.67      0.95 o
  -6   7   5       23.96       25.46      1.22 o
  -5   7   5       33.93       30.37      1.27 o
  -4   7   5       43.52       43.15      1.29 o
  -3   7   5      328.13      327.80      7.42 o
  -2   7   5        6.09        4.44      0.64 o
  -1   7   5      792.20      730.62     29.37 o
   0   7   5        6.27        6.49      1.42 o
   1   7   5      599.87      588.48     12.75 o
   2   7   5       47.71       53.74      2.65 o
   3   7   5      121.25      129.27      2.80 o
   4   7   5        0.67        2.07      0.78 o
   5   7   5        0.45        0.15      1.74 o
   6   7   5       35.84       41.46      5.52 o
   7   7   5        8.68       10.98      1.71 o
  -7   8   5       42.97       38.15      1.98 o
  -6   8   5        4.08        5.54      0.92 o
  -5   8   5      144.78      157.56      3.35 o
  -4   8   5       65.28       58.00      2.04 o
  -3   8   5      176.50      175.85      8.98 o
  -2   8   5      520.43      503.37     28.10 o
  -1   8   5      131.98      120.58      6.26 o
   0   8   5      411.44      406.30     11.54 o
   1   8   5        0.02       -1.26      1.46 o
   2   8   5      184.69      209.26      6.54 o
   3   8   5      210.40      247.62      5.19 o
   4   8   5      128.59      156.95      9.52 o
   5   8   5      175.10      213.58     19.38 o
   6   8   5       36.42       31.29      2.94 o
   7   8   5       31.30       23.10      2.21 o
  -7   9   5        1.89        0.56      1.18 o
  -6   9   5       28.08       25.91      1.77 o
  -5   9   5       41.99       36.54      1.23 o
  -4   9   5       41.73       40.05      1.67 o
  -3   9   5      302.78      293.74      7.95 o
  -2   9   5        3.14        1.65      1.27 o
  -1   9   5      838.69      921.47     30.64 o
   0   9   5       65.44       73.86      3.31 o
   1   9   5      739.90      830.58     21.44 o
   2   9   5       49.86       59.09      2.67 o
   3   9   5      151.51      156.36      7.02 o
   4   9   5       45.38       59.68      2.15 o
   5   9   5        1.09        1.52      0.69 o
   6   9   5       23.55       27.89      5.14 o
  -7  10   5        3.97        4.80      2.02 o
  -6  10   5      121.35      134.73      5.04 o
  -5  10   5        8.16        9.02      1.02 o
  -4  10   5      138.29      153.92      4.40 o
  -3  10   5        6.76        6.68      1.31 o
  -2  10   5       31.62       32.29      2.08 o
  -1  10   5        1.67       -0.94      1.50 o
   0  10   5        0.18       -1.25      1.25 o
   1  10   5       10.71       11.76      3.80 o
   2  10   5        4.22        4.87      1.85 o
   3  10   5       65.30       63.11      2.32 o
   4  10   5        1.94        2.95      0.99 o
   5  10   5       32.13       31.54      2.30 o
   6  10   5        0.87        1.64      2.11 o
  -6  11   5       18.11       13.44      1.21 o
  -5  11   5       29.38       27.39      1.30 o
  -4  11   5      185.35      194.92      7.40 o
  -3  11   5      127.65      132.92      3.84 o
  -2  11   5      424.36      457.02     28.85 o
  -1  11   5      174.68      191.30      5.16 o
   0  11   5      234.48      279.08     17.67 o
   1  11   5       43.91       55.61      3.43 o
   2  11   5       60.88       73.99      2.51 o
   3  11   5        9.36       11.58      1.17 o
   4  11   5       30.51       33.49      1.92 o
   5  11   5        8.53        8.15      1.29 o
   6  11   5       14.23        9.51      2.52 o
  -6  12   5        0.19       -0.38      0.81 o
  -5  12   5       24.10       24.19      1.70 o
  -4  12   5        0.86        0.54      1.28 o
  -3  12   5        0.72        0.94      2.39 o
  -2  12   5        0.06       -0.30      1.43 o
  -1  12   5       60.52       57.43      2.57 o
   0  12   5        5.67        2.09      2.98 o
   1  12   5      136.03      148.32      5.69 o
   2  12   5        2.76        1.49      2.16 o
   3  12   5      103.41      122.23      3.59 o
   4  12   5        0.00        0.75      0.88 o
   5  12   5       50.47       50.79      5.60 o
  -5  13   5       14.69        9.63      1.28 o
  -4  13   5        0.30        0.08      1.18 o
  -3  13   5      196.37      192.03     11.40 o
  -2  13   5       22.28       24.14      1.97 o
  -1  13   5      417.57      472.28     30.78 o
   0  13   5       32.87       33.17      2.21 o
   1  13   5      215.94      251.84      8.46 o
   2  13   5       22.52       23.56      2.08 o
   3  13   5       27.99       28.08      1.67 o
   4  13   5       20.99       19.23      2.68 o
   5  13   5        0.10       -1.16      2.19 o
  -5  14   5       58.90       55.82      3.36 o
  -4  14   5        5.47        5.90      0.95 o
  -3  14   5       56.43       60.23      5.52 o
  -2  14   5       20.92       29.07      3.58 o
  -1  14   5        0.98       -0.09      1.34 o
   0  14   5       16.41       20.84      1.66 o
   1  14   5       32.83       29.24      2.52 o
   2  14   5        1.23        1.22      1.65 o
   3  14   5       46.69       42.44     10.44 o
   4  14   5        2.09       -1.94      2.53 o
  -4  15   5       24.89       21.47      4.32 o
  -3  15   5       82.19       74.84      6.71 o
  -2  15   5       40.14       46.29      3.11 o
  -1  15   5      113.06      133.04      7.78 o
   0  15   5        7.02       10.48      2.22 o
   1  15   5       47.83       48.31      3.57 o
   2  15   5        2.35        1.37      1.71 o
   3  15   5        0.60       -0.60      2.68 o
   4  15   5        2.16        3.13      3.13 o
  -3  16   5       56.46       52.94      6.71 o
  -2  16   5        5.83        4.25      1.93 o
  -1  16   5       20.88       17.77      1.82 o
   0  16   5       11.44        8.28      1.39 o
   1  16   5        0.67        1.16      1.32 o
   2  16   5        2.08       -0.29      1.85 o
  -2  17   5        0.05       -1.70      1.70 o
  -1  17   5        0.54        0.86      1.93 o
   0  17   5        7.95        7.14      1.68 o
   1  17   5        1.45       -0.27      1.37 o
  -8   0   6       20.52       14.01      3.13 o
  -7   0   6        1.36        1.61      1.54 o
  -6   0   6       94.30       94.44      3.47 o
  -5   0   6        0.44        0.05      0.89 o
  -4   0   6      154.88      153.00      4.04 o
  -3   0   6      179.78      171.75      5.06 o
  -2   0   6       13.69       13.44      0.88 o
   0   0   6        0.31        3.06      0.84 o
   2   0   6      162.49      115.15      3.94 o
   3   0   6      238.20      254.76     11.11 o
   4   0   6       43.26       44.28      2.98 o
   5   0   6       11.14       14.61      1.34 o
   6   0   6        0.43        1.44      1.04 o
   7   0   6       16.65       13.12      4.62 o
  -8   1   6        2.76        3.55      2.54 o
  -7   1   6        0.83        1.87      1.15 o
  -6   1   6        0.92        0.54      0.91 o
  -5   1   6       20.56       16.04      0.79 o
  -4   1   6      146.84      133.30      2.99 o
  -3   1   6      239.78      214.47      3.64 o
  -2   1   6      360.06      288.47      5.18 o
  -1   1   6      611.25      554.55     10.59 o
   0   1   6        3.99        1.60      0.61 o
   1   1   6      212.96      214.07      4.74 o
   2   1   6      244.03      205.24      4.41 o
   3   1   6     1248.39     1251.54     22.62 o
   4   1   6      131.81      122.00      4.33 o
   5   1   6      401.72      443.25     15.24 o
   6   1   6       41.99       44.38      2.04 o
   7   1   6       43.66       35.01      3.42 o
  -8   2   6        7.37        6.54      2.96 o
  -7   2   6        2.54        5.02      1.17 o
  -6   2   6       49.98       49.45      1.88 o
  -5   2   6        8.47       11.26      1.08 o
  -4   2   6       86.27       86.87      2.44 o
  -3   2   6       48.35       63.57      1.58 o
  -2   2   6        8.09        6.43      0.61 o
  -1   2   6      719.11      779.40     20.31 o
   0   2   6      282.55      257.10      6.12 o
   2   2   6      164.34      165.09      4.78 o
   3   2   6      714.93      791.78     14.86 o
   4   2   6       33.87       38.76      3.13 o
   5   2   6       44.24       50.45      2.21 o
   6   2   6        4.22        4.29      0.83 o
   7   2   6        0.11        0.46      0.88 o
  -8   3   6       13.24       11.68      1.54 o
  -7   3   6        2.07        0.98      1.06 o
  -6   3   6       50.78       46.24      2.03 o
  -5   3   6        0.13        0.55      0.78 o
  -4   3   6      161.61      182.98      3.74 o
  -3   3   6      102.09      116.34      2.21 o
  -2   3   6      188.06      225.89      4.73 o
  -1   3   6      775.18      764.92     16.60 o
   0   3   6       13.70       14.04      1.86 o
   1   3   6     1078.80     1068.11     26.04 o
   2   3   6        5.61        6.28      1.59 o
   3   3   6      226.76      249.55      6.41 o
   4   3   6        7.43       10.88      2.09 o
   5   3   6        5.51        5.26      1.21 o
   6   3   6        7.48        8.47      2.76 o
   7   3   6        1.22        2.24      1.07 o
  -8   4   6        4.62        2.04      1.53 o
  -7   4   6       13.94       11.62      1.74 o
  -6   4   6       32.31       28.83      1.78 o
  -5   4   6      345.06      355.76      6.18 o
  -4   4   6      226.32      222.73      6.37 o
  -3   4   6     2423.19     2341.43     75.28 o
  -2   4   6     1343.92     1345.77     28.30 o
   0   4   6     1959.79     2125.72     72.90 o
   1   4   6      403.38      478.06     12.75 o
   2   4   6       23.45       40.98      1.65 o
   3   4   6       68.42       53.13      1.48 o
   4   4   6       60.87       52.33      2.54 o
   5   4   6       71.76       82.75      8.65 o
   6   4   6        8.24        7.71      1.64 o
   7   4   6       10.77        9.35      1.21 o
  -8   5   6        1.94        0.97      1.70 o
  -7   5   6       40.95       39.40      2.28 o
  -6   5   6        0.02        1.77      1.12 o
  -5   5   6      164.79      167.77      3.39 o
  -4   5   6       12.71       13.20      0.99 o
  -3   5   6       96.60       88.82      2.58 o
  -2   5   6       52.51       59.15      2.78 o
  -1   5   6      258.60      285.41      7.84 o
   0   5   6      290.81      322.93      8.59 o
   1   5   6     1880.17     2009.33     69.17 o
   2   5   6      135.10      146.10      3.90 o
   3   5   6     1091.86     1197.95     26.04 o
   4   5   6        0.45       -1.01      1.24 o
   5   5   6      128.66      126.41      9.24 o
   6   5   6        3.60        2.19      1.60 o
   7   5   6        0.29       -0.43      1.59 o
  -8   6   6        8.78        9.94      1.74 o
  -7   6   6        0.41       -0.19      1.45 o
  -6   6   6       73.37       84.92      2.35 o
  -5   6   6       54.87       56.76      1.86 o
  -4   6   6      181.14      192.77      4.27 o
  -3   6   6      507.80      551.86     18.15 o
  -2   6   6       95.80      110.76      3.03 o
  -1   6   6     1195.43     1345.74     46.96 o
   0   6   6       24.07       12.52      1.79 o
   1   6   6      522.46      535.88     11.42 o
   2   6   6      227.32      230.41      5.64 o
   3   6   6        3.19        3.00      0.49 o
   4   6   6      112.29      119.27      3.74 o
   5   6   6       96.66      102.25      4.09 o
   6   6   6        7.89        5.99      1.93 o
   7   6   6       38.16       38.76      4.43 o
  -7   7   6       20.31       18.18      1.40 o
  -6   7   6        0.00        0.04      0.85 o
  -5   7   6       65.91       72.95      2.07 o
  -4   7   6       89.72       95.64      2.50 o
  -3   7   6        6.93        6.27      1.09 o
  -2   7   6      674.84      712.13     41.37 o
  -1   7   6      340.28      361.81     14.16 o
   0   7   6     1498.55     1683.40     59.04 o
   1   7   6      778.25      835.01     25.79 o
   2   7   6      887.93      968.65     19.73 o
   3   7   6      322.76      337.40      8.71 o
   4   7   6       95.77       85.55      2.91 o
   5   7   6       47.62       45.41      3.04 o
   6   7   6        1.92        1.69      4.70 o
   7   7   6        2.00        2.85      1.64 o
  -7   8   6        0.07       -1.21      1.21 o
  -6   8   6       24.25       24.19      1.31 o
  -5   8   6        0.16        3.21      0.86 o
  -4   8   6       47.42       45.10      1.70 o
  -3   8   6        0.00       -0.69      0.69 o
  -2   8   6        0.23        0.82      1.00 o
  -1   8   6        0.11        0.54      1.04 o
   0   8   6       30.09       26.08      2.14 o
   1   8   6       35.05       31.22      1.33 o
   2   8   6        8.35        5.94      0.78 o
   3   8   6       18.32       16.18      1.22 o
   4   8   6       58.97       60.39      2.05 o
   5   8   6        0.81        1.60      1.44 o
   6   8   6       38.47       35.54      3.15 o
  -7   9   6        3.23        3.40      1.01 o
  -6   9   6       70.25       66.81      2.12 o
  -5   9   6        6.79        8.16      1.10 o
  -4   9   6      122.61      125.61      6.20 o
  -3   9   6        0.27       -0.32      0.86 o
  -2   9   6      258.08      297.50      8.53 o
  -1   9   6      201.86      194.99      6.84 o
   0   9   6      790.29      899.04     33.92 o
   1   9   6      628.49      663.63     27.71 o
   2   9   6      805.67      860.95     31.80 o
   3   9   6      261.29      261.08      9.75 o
   4   9   6      277.00      312.16      9.94 o
   5   9   6       29.27       24.70      1.52 o
   6   9   6       38.80       34.18      3.05 o
  -7  10   6       22.21       17.64      2.46 o
  -6  10   6       12.25       10.83      1.17 o
  -5  10   6      145.99      155.41      7.83 o
  -4  10   6       41.24       42.66      2.05 o
  -3  10   6      656.07      723.78     38.61 o
  -2  10   6       74.81       78.90      3.58 o
  -1  10   6     1390.97     1557.94    114.34 o
   0  10   6      127.35      154.88      5.42 o
   1  10   6      864.18      878.97     24.08 o
   2  10   6      167.32      171.45     10.73 o
   3  10   6       98.16       83.41      2.54 o
   4  10   6       87.81       81.94      2.94 o
   5  10   6        0.00        2.44      1.39 o
   6  10   6       18.19       13.53      2.68 o
  -6  11   6        2.09        0.15      1.09 o
  -5  11   6      120.71      131.80      5.12 o
  -4  11   6        3.83        2.59      0.95 o
  -3  11   6       59.27       61.99      6.93 o
  -2  11   6        3.74        6.24      1.36 o
  -1  11   6       91.06      110.57      5.89 o
   0  11   6      148.24      147.10     10.36 o
   1  11   6      414.80      476.86     15.22 o
   2  11   6      158.14      158.21      6.19 o
   3  11   6      200.18      219.22      5.64 o
   4  11   6        3.21        1.90      1.13 o
   5  11   6       29.60       25.26      1.90 o
   6  11   6        9.94        9.41      2.32 o
  -6  12   6       13.43       11.72      1.46 o
  -5  12   6       14.79       14.81      1.21 o
  -4  12   6       57.85       54.67      2.08 o
  -3  12   6      117.69      128.85      6.26 o
  -2  12   6      108.33       97.85      9.32 o
  -1  12   6      121.72      130.52     13.57 o
   0  12   6       50.53       45.61      3.88 o
   1  12   6        0.63        2.53      2.39 o
   2  12   6        0.63        0.05      1.33 o
   3  12   6       60.29       64.45      3.12 o
   4  12   6       17.79       20.21      1.85 o
   5  12   6       67.26       62.26      3.78 o
  -5  13   6       14.52        9.51      2.14 o
  -4  13   6       12.48        9.98      0.99 o
  -3  13   6        4.01        3.83      1.99 o
  -2  13   6        5.78        5.26      1.43 o
  -1  13   6        6.67        5.36      1.78 o
   0  13   6        3.38        6.56      3.28 o
   1  13   6       16.61       15.74      1.87 o
   2  13   6        4.06        5.42      2.09 o
   3  13   6       10.14       13.23      1.19 o
   4  13   6        5.17        4.11      1.21 o
   5  13   6        2.14        3.13      3.28 o
  -5  14   6        0.70       -1.78      1.82 o
  -4  14   6        3.87        4.32      3.95 o
  -3  14   6        0.84       -0.83      2.04 o
  -2  14   6        0.00       -0.38      1.42 o
  -1  14   6        4.69        7.30      2.39 o
   0  14   6        1.88        0.21      1.64 o
   1  14   6       31.66       32.20      5.07 o
   2  14   6        0.81        1.43      2.39 o
   3  14   6        6.40        8.00      1.35 o
   4  14   6        5.34        4.12      2.76 o
  -4  15   6        2.49        0.45      2.53 o
  -3  15   6       11.43        8.65      3.28 o
  -2  15   6        6.12       13.42      2.53 o
  -1  15   6        3.91        5.37      2.83 o
   0  15   6        2.29        1.83      1.57 o
   1  15   6        7.28       11.96      2.05 o
   2  15   6        1.29       -0.58      1.38 o
   3  15   6       16.73       15.06      4.32 o
  -3  16   6        9.14        7.16      2.39 o
  -2  16   6        4.71        1.02      1.54 o
  -1  16   6       34.33       30.13      2.83 o
   0  16   6       35.93       33.15      2.61 o
   1  16   6       17.28       14.38      3.65 o
   2  16   6       42.40       36.51      3.37 o
  -1  17   6        3.58        7.22      3.35 o
   0  17   6       22.31       14.40      2.33 o
   1  17   6       36.35       33.41      2.36 o
  -8   1   7        9.85        8.07      1.48 o
  -7   1   7        0.02       -0.94      1.16 o
  -6   1   7       31.81       31.92      1.83 o
  -5   1   7       24.15       23.83      1.09 o
  -4   1   7        3.76        3.03      0.66 o
  -3   1   7      179.45      174.89      2.99 o
  -2   1   7       12.80        7.47      0.92 o
  -1   1   7      115.00      116.81      2.82 o
   0   1   7        4.74        4.16      1.05 o
   1   1   7        0.07        0.12      1.01 o
   2   1   7        3.02        3.80      0.66 o
   3   1   7       51.56       50.93      1.69 o
   4   1   7        7.04        7.51      0.81 o
   5   1   7       35.20       35.93      2.39 o
   6   1   7        2.14        2.30      1.08 o
   7   1   7        8.67        7.10      4.92 o
  -8   2   7       14.43       14.44      1.86 o
  -7   2   7       79.21       84.73      3.65 o
  -6   2   7        9.86       12.49      1.24 o
  -5   2   7       68.70       69.99      2.93 o
  -4   2   7        0.42        1.48      1.20 o
  -3   2   7      178.81      181.44      3.67 o
  -2   2   7        5.00        4.06      0.71 o
  -1   2   7     2508.88     2564.46     86.02 o
   0   2   7       92.06       89.78      3.75 o
   1   2   7     1486.39     1610.34     40.25 o
   2   2   7       15.44       13.43      0.87 o
   3   2   7      347.83      390.58      8.05 o
   4   2   7       55.56       55.22      2.21 o
   5   2   7       92.01       95.56      5.81 o
   6   2   7       48.90       48.93      6.34 o
   7   2   7       13.89       10.90      2.32 o
  -8   3   7       35.33       33.20      2.09 o
  -7   3   7       73.67       59.79      2.60 o
  -6   3   7      120.70      130.97      4.24 o
  -5   3   7      872.20      943.16     14.82 o
  -4   3   7       50.84       48.13      1.70 o
  -2   3   7       17.75       15.84      1.01 o
   0   3   7      273.59      268.26      6.17 o
   1   3   7     1686.12     2009.44     66.79 o
   2   3   7      337.33      343.64      9.84 o
   3   3   7      129.11      152.35      5.16 o
   4   3   7      157.24      193.06      9.69 o
   5   3   7        0.11       -0.09      0.85 o
   6   3   7       13.57       15.25      1.46 o
   7   3   7        5.04        4.03      2.37 o
  -8   4   7        4.26        3.28      1.52 o
  -7   4   7       61.64       65.71      3.02 o
  -6   4   7      114.37      125.48      3.56 o
  -5   4   7      179.72      200.46      3.65 o
  -4   4   7      518.55      583.00      8.91 o
  -3   4   7       58.44       46.66      1.46 o
  -2   4   7      969.23      959.55     17.60 o
  -1   4   7      159.59      161.51      4.26 o
   0   4   7      902.55      934.60     46.96 o
   1   4   7      533.15      499.32     13.30 o
   2   4   7      246.69      267.46      8.36 o
   3   4   7      245.70      240.37      6.82 o
   4   4   7       11.50       12.22      1.94 o
   5   4   7       45.39       48.96      2.69 o
   6   4   7        0.05        0.69      1.45 o
   7   4   7        2.68        2.24      1.22 o
  -8   5   7       10.13        8.29      1.83 o
  -7   5   7        0.10        0.76      1.27 o
  -6   5   7       49.35       51.20      2.24 o
  -5   5   7       33.06       42.57      1.93 o
  -4   5   7      173.15      160.38      3.10 o
  -3   5   7      118.26      122.37      3.04 o
  -2   5   7      331.66      297.83      7.01 o
  -1   5   7       24.46       13.71      0.97 o
   0   5   7       42.80       48.95      2.83 o
   1   5   7       14.49       15.53      2.24 o
   2   5   7      112.25      114.98      3.31 o
   3   5   7        1.08       -0.03      0.62 o
   4   5   7       26.73       31.30      1.99 o
   5   5   7        0.63        1.31      1.79 o
   6   5   7        0.38        1.26      1.18 o
   7   5   7        3.16        2.07      1.40 o
  -8   6   7        0.02       -0.49      1.56 o
  -7   6   7        2.12        3.17      1.19 o
  -6   6   7        8.69       11.56      0.99 o
  -5   6   7        1.20        1.30      0.84 o
  -4   6   7       69.84       83.52      2.15 o
  -3   6   7       57.20       58.02      1.78 o
  -2   6   7      187.77      218.41      5.42 o
  -1   6   7      210.81      214.43      5.19 o
   0   6   7       98.29       94.29      3.21 o
   1   6   7       29.36       35.57      1.93 o
   2   6   7        7.94        6.02      1.04 o
   3   6   7        4.55        4.84      0.76 o
   4   6   7       39.75       40.94      1.77 o
   5   6   7       12.25       21.68      2.26 o
   6   6   7       11.02       11.83      2.76 o
   7   6   7        3.37        1.80      2.46 o
  -7   7   7       12.06       14.96      2.16 o
  -6   7   7       22.77       23.62      1.47 o
  -5   7   7      109.97      118.49      3.47 o
  -4   7   7       24.73       23.78      1.17 o
  -3   7   7      211.41      209.38      4.18 o
  -2   7   7        5.59       10.21      1.98 o
  -1   7   7       45.78       46.11      1.96 o
   0   7   7       23.56       22.06      2.24 o
   1   7   7       46.37       42.46      2.80 o
   2   7   7       24.00       25.19      1.21 o
   3   7   7      133.42      139.97      3.93 o
   4   7   7        4.48        4.87      1.06 o
   5   7   7       69.04       69.46      3.82 o
   6   7   7        9.96       13.53      2.61 o
  -7   8   7       44.31       40.81      1.83 o
  -6   8   7       73.79       74.91      3.66 o
  -5   8   7       65.98       63.75      2.26 o
  -4   8   7      375.13      405.58      8.23 o
  -3   8   7        5.14        4.01      1.35 o
  -2   8   7      456.19      413.74     18.34 o
  -1   8   7      102.63      100.78      5.37 o
   0   8   7      151.32      158.40      3.43 o
   1   8   7      363.76      357.50      7.51 o
   2   8   7       94.74      101.29      2.65 o
   3   8   7      230.15      231.38      5.69 o
   4   8   7       51.98       59.92      3.16 o
   5   8   7       30.93       30.59      2.63 o
   6   8   7        4.35        4.04      4.40 o
  -7   9   7       14.02       10.01      1.14 o
  -6   9   7        6.01        5.07      1.18 o
  -5   9   7      156.15      174.90      6.67 o
  -4   9   7       19.13       20.51      1.53 o
  -3   9   7      445.72      479.43     15.43 o
  -2   9   7       27.75       28.87      2.42 o
  -1   9   7      394.32      417.37     25.12 o
   0   9   7       39.68       41.59      4.03 o
   1   9   7       59.22       58.67      2.93 o
   2   9   7       18.88       19.56      1.21 o
   3   9   7        4.52        4.46      1.76 o
   4   9   7        6.76        5.47      1.11 o
   5   9   7       17.92       17.65      2.02 o
   6   9   7        4.34        2.05      1.68 o
  -7  10   7        0.52       -2.68      3.88 o
  -6  10   7       31.37       29.97      1.67 o
  -5  10   7        0.17        0.76      1.64 o
  -4  10   7       27.04       28.05      3.89 o
  -3  10   7       10.71        9.43      1.93 o
  -2  10   7       40.45       41.59      2.79 o
  -1  10   7       86.56       89.42      8.87 o
   0  10   7       94.28      102.27      6.71 o
   1  10   7      356.76      406.46      9.14 o
   2  10   7       80.89       89.39      5.76 o
   3  10   7      245.88      270.50     12.03 o
   4  10   7       27.41       26.03      1.77 o
   5  10   7       39.31       39.84      2.17 o
   6  10   7        7.48        4.25      2.42 o
  -6  11   7        3.71        1.54      1.00 o
  -5  11   7       32.41       29.24      3.23 o
  -4  11   7       12.88       12.04      1.54 o
  -3  11   7       65.13       59.10      3.12 o
  -2  11   7       68.75       66.03      6.41 o
  -1  11   7        5.93        4.59      1.51 o
   0  11   7      109.10      100.63      6.26 o
   1  11   7        4.00        2.54      1.46 o
   2  11   7       31.70       42.10      3.28 o
   3  11   7        5.61        5.73      0.86 o
   4  11   7        0.23        0.79      1.24 o
   5  11   7       19.46       20.12      4.14 o
  -6  12   7       18.87       14.79      1.92 o
  -5  12   7        3.23        2.69      0.97 o
  -4  12   7       87.58       83.88      4.42 o
  -3  12   7        9.83       12.54      2.25 o
  -2  12   7      117.63      120.05      5.50 o
  -1  12   7       78.17       80.81      5.22 o
   0  12   7       71.00       77.41      7.30 o
   1  12   7       58.16       76.03      5.52 o
   2  12   7       35.48       43.52      1.70 o
   3  12   7       14.65       15.99      1.14 o
   4  12   7        7.23        8.73      1.36 o
   5  12   7        2.73        1.99      1.53 o
  -5  13   7       39.11       37.40      1.86 o
  -4  13   7        0.56        2.53      2.08 o
  -3  13   7       95.80      103.61      7.45 o
  -2  13   7        8.60       10.22      2.04 o
  -1  13   7       16.69       13.73      2.16 o
   0  13   7       61.43       66.53      3.90 o
   1  13   7       10.89        8.35      2.98 o
   2  13   7      101.91      116.02      8.87 o
   3  13   7       13.78       11.37      1.06 o
   4  13   7       46.63       43.53      3.05 o
  -5  14   7        8.01       12.08      3.58 o
  -4  14   7       13.43       11.01      3.43 o
  -3  14   7        7.43        5.61      1.79 o
  -2  14   7       32.31       36.67      3.10 o
  -1  14   7      108.76      129.23      5.83 o
   0  14   7       25.08       28.41      3.50 o
   1  14   7      146.65      167.06     10.14 o
   2  14   7        2.86        3.37      1.61 o
   3  14   7       53.08       43.99      3.22 o
   4  14   7        2.10        0.28      1.72 o
  -4  15   7        5.75        6.61      2.44 o
  -3  15   7        5.40        2.43      2.24 o
  -2  15   7        3.89        5.22      3.43 o
  -1  15   7        3.66        2.98      3.13 o
   0  15   7       47.64       48.60      4.17 o
   1  15   7        2.49        0.57      1.69 o
   2  15   7       52.30       49.23      3.35 o
   3  15   7       30.68       29.82      4.03 o
  -3  16   7        1.95        4.17      2.53 o
  -2  16   7       27.62       21.47      4.03 o
  -1  16   7        0.71        5.22      3.28 o
   0  16   7       24.09       23.09      2.72 o
   1  16   7        7.56        8.07      1.86 o
   2  16   7        0.02        5.07      3.88 o
  -8   0   8        1.45        0.89      2.39 o
  -7   0   8       37.31       44.16      2.68 o
  -6   0   8        3.43        2.47      1.17 o
  -5   0   8      182.73      192.38      9.30 o
  -4   0   8        0.15       -0.07      1.07 o
  -3   0   8      538.67      538.32     14.83 o
  -2   0   8       67.48       62.52      2.01 o
  -1   0   8      881.70      868.27     22.36 o
   0   0   8      493.11      369.85     30.26 o
   1   0   8      193.38      243.00     11.48 o
   2   0   8      455.29      416.45     11.81 o
   3   0   8       13.32        8.99      1.34 o
   4   0   8       30.64       33.48      1.82 o
   5   0   8       37.78       34.74      2.53 o
   6   0   8        8.91       12.97      1.49 o
   7   0   8        9.38       10.88      3.58 o
  -8   1   8        0.52        1.36      1.44 o
  -7   1   8       20.57       19.60      1.53 o
  -6   1   8       38.62       37.15      1.40 o
  -5   1   8       98.09       93.66      2.33 o
  -4   1   8      150.82      144.33      2.53 o
  -3   1   8      216.89      223.84      4.35 o
  -2   1   8       99.55       82.62      1.72 o
  -1   1   8       22.82       27.48      1.43 o
   0   1   8        4.19        4.24      1.07 o
   1   1   8      364.72      291.86      6.10 o
   2   1   8       75.67       70.48      2.08 o
   3   1   8      175.21      168.22      4.42 o
   4   1   8       67.40       70.42      2.22 o
   5   1   8        4.67        3.43      1.10 o
   6   1   8       21.96       23.41      1.93 o
   7   1   8        1.62        6.00      2.37 o
  -8   2   8        7.93        4.27      1.94 o
  -7   2   8        0.71        0.61      1.10 o
  -6   2   8        2.99        5.52      2.91 o
  -5   2   8        4.45        1.40      1.03 o
  -4   2   8       67.10       61.25      2.62 o
  -3   2   8       99.30       94.83      3.55 o
  -2   2   8      681.80      653.46     12.37 o
  -1   2   8      612.20      627.88     13.79 o
   0   2   8      756.92      740.30     16.93 o
   1   2   8      526.36      569.17     10.79 o
   2   2   8      120.82      119.60      3.05 o
   3   2   8       55.42       69.24      2.45 o
   4   2   8       11.17       11.25      0.85 o
   5   2   8        0.10        1.64      1.79 o
   6   2   8        1.04        0.50      1.46 o
   7   2   8        0.08       -0.99      2.40 o
  -8   3   8        3.15       -0.22      1.81 o
  -7   3   8        0.00        0.55      1.38 o
  -6   3   8        9.32        9.16      1.19 o
  -5   3   8        0.42        1.31      0.74 o
  -4   3   8       35.79       37.27      1.40 o
  -3   3   8       72.80       86.58      2.29 o
  -2   3   8       12.34       14.84      1.12 o
  -1   3   8      257.64      307.85      9.38 o
   0   3   8        9.63        5.50      1.01 o
   1   3   8      225.61      232.76      6.45 o
   2   3   8        0.93        0.50      0.77 o
   3   3   8       12.29       15.54      1.00 o
   4   3   8       32.53       31.23      2.79 o
   5   3   8        4.27        3.28      1.19 o
   6   3   8       23.88       23.43      2.01 o
   7   3   8        5.38        2.98      2.53 o
  -8   4   8        0.23        0.53      1.50 o
  -7   4   8       69.07       63.97      2.95 o
  -6   4   8        0.61        0.28      0.98 o
  -5   4   8      390.94      444.43      7.34 o
  -4   4   8       27.63       23.58      1.13 o
  -3   4   8      679.89      808.48     15.58 o
  -2   4   8       19.70       17.11      1.46 o
  -1   4   8      117.03      126.21      3.59 o
   0   4   8      306.77      277.83      7.08 o
   1   4   8       56.05       50.37      2.37 o
   2   4   8      616.71      607.97     16.76 o
   3   4   8      119.44      118.40      4.63 o
   4   4   8       49.80       48.30      2.98 o
   5   4   8       70.25       69.92      5.81 o
   6   4   8       12.51       15.31      2.18 o
   7   4   8       17.98       15.95      2.98 o
  -8   5   8        0.09        1.71      3.21 o
  -7   5   8       54.74       56.22      2.54 o
  -6   5   8        0.05       -0.39      1.06 o
  -5   5   8       33.14       38.62      1.38 o
  -4   5   8       11.80       11.19      0.95 o
  -3   5   8      152.51      142.83      5.49 o
  -2   5   8      242.42      240.07      5.20 o
  -1   5   8     1348.65     1378.43     49.63 o
   0   5   8      566.10      547.89     14.72 o
   1   5   8     1409.48     1439.56     53.82 o
   2   5   8       57.34       68.32      2.97 o
   3   5   8      234.40      233.08      7.61 o
   4   5   8       36.58       31.09      2.90 o
   5   5   8        1.89        0.68      1.94 o
   6   5   8       19.10       17.17      3.58 o
   7   5   8        6.94        8.59      1.86 o
  -7   6   8        8.83        7.42      1.36 o
  -6   6   8       34.12       34.62      1.69 o
  -5   6   8      117.46      120.63      3.23 o
  -4   6   8       13.52       14.32      1.28 o
  -3   6   8      428.01      464.39      9.18 o
  -2   6   8       26.76       23.61      1.04 o
  -1   6   8      303.29      299.44      7.21 o
   0   6   8      368.83      404.77     11.01 o
   1   6   8        9.73        7.17      1.57 o
   2   6   8      358.12      363.28     11.27 o
   3   6   8      300.50      308.64      8.12 o
   4   6   8       45.59       44.19      4.86 o
   5   6   8      209.95      234.88      8.88 o
   6   6   8        1.78        0.98      2.33 o
  -7   7   8       19.75       17.24      1.73 o
  -6   7   8       27.88       30.14      2.71 o
  -5   7   8        3.63        2.85      0.87 o
  -4   7   8      147.52      144.31      2.92 o
  -3   7   8       61.16       62.35      1.93 o
  -2   7   8      236.87      221.36      5.03 o
  -1   7   8      434.25      443.06     10.12 o
   0   7   8        9.32       10.17      1.42 o
   1   7   8      529.98      574.58     33.02 o
   2   7   8      206.32      213.26     13.13 o
   3   7   8      276.42      302.18      7.13 o
   4   7   8      237.10      269.87      7.61 o
   5   7   8       47.84       53.77      3.69 o
   6   7   8       47.52       45.70      4.92 o
  -7   8   8        8.68        8.33      1.13 o
  -6   8   8        0.56        0.10      0.91 o
  -5   8   8       74.84       80.76      3.15 o
  -4   8   8       13.17       16.73      1.31 o
  -3   8   8      275.97      278.29      8.63 o
  -2   8   8       52.89       51.40      1.97 o
  -1   8   8      349.82      361.10     24.00 o
   0   8   8        6.99        6.00      0.66 o
   1   8   8       73.46       80.67      2.72 o
   2   8   8       16.16       17.35      1.21 o
   3   8   8        0.42        1.79      0.82 o
   4   8   8       17.74       16.96      1.31 o
   5   8   8        8.42        8.76      2.04 o
   6   8   8        8.07        8.59      1.98 o
  -7   9   8        4.47        3.15      1.33 o
  -6   9   8       11.30        9.69      1.34 o
  -5   9   8        1.98       -0.44      1.42 o
  -4   9   8       44.62       44.05      2.30 o
  -3   9   8        2.52        2.51      1.76 o
  -2   9   8      348.50      362.89     14.09 o
  -1   9   8        5.60       12.67      3.28 o
   0   9   8     1002.17     1001.21     37.42 o
   1   9   8        1.01        1.41      0.63 o
   2   9   8      592.12      638.26     14.41 o
   3   9   8       27.42       36.30      1.84 o
   4   9   8       94.25      109.02      3.63 o
   5   9   8       14.79       20.20      2.26 o
   6   9   8       10.54        7.87      2.98 o
  -6  10   8       74.92       70.44      4.35 o
  -5  10   8       83.28       84.27      3.06 o
  -4  10   8      311.52      351.86     19.86 o
  -3  10   8      208.17      217.09      7.30 o
  -2  10   8      697.65      760.61     20.50 o
  -1  10   8      128.53      131.90      7.30 o
   0  10   8      418.89      408.63     17.44 o
   1  10   8        0.84        0.40      0.53 o
   2  10   8       31.53       32.04      2.38 o
   3  10   8       15.24       21.95      2.80 o
   4  10   8        0.04        0.18      1.15 o
   5  10   8        1.81        2.50      1.20 o
  -6  11   8        1.15        2.93      1.08 o
  -5  11   8        0.71       -0.52      0.84 o
  -4  11   8        3.38        0.82      1.34 o
  -3  11   8       41.10       43.92      4.47 o
  -2  11   8       76.61       79.68      3.68 o
  -1  11   8      160.91      185.56      6.31 o
   0  11   8       88.27       99.88      5.52 o
   1  11   8      113.25      123.79      5.48 o
   2  11   8        1.49        2.01      0.93 o
   3  11   8       37.85       37.75      1.96 o
   4  11   8       49.92       49.23      2.77 o
   5  11   8        6.19        5.68      1.10 o
  -5  12   8       24.56       23.67      2.21 o
  -4  12   8        3.65        5.48      5.74 o
  -3  12   8       44.47       51.67      3.37 o
  -2  12   8        0.26        0.30      1.43 o
  -1  12   8        0.04       -0.75      1.65 o
   0  12   8       24.97       28.03      3.13 o
   1  12   8       75.91       88.10      4.62 o
   2  12   8       72.22       79.77      4.89 o
   3  12   8       91.02      100.88      3.00 o
   4  12   8       27.51       27.55      3.68 o
  -5  13   8        1.87        2.02      1.28 o
  -4  13   8        1.60        2.39      2.01 o
  -3  13   8       37.90       40.44      3.58 o
  -2  13   8       14.87       16.53      2.98 o
  -1  13   8      114.58      124.96      5.29 o
   0  13   8       29.08       23.55      3.43 o
   1  13   8       70.22       76.18      6.86 o
   2  13   8       21.81       22.44      1.98 o
   3  13   8       12.04       16.20      4.25 o
   4  13   8        6.78        7.35      2.10 o
  -4  14   8        0.42        0.75      1.89 o
  -3  14   8        0.30        1.32      1.90 o
  -2  14   8        2.58        3.88      2.32 o
  -1  14   8        7.21        7.59      2.11 o
   0  14   8        5.87        1.13      1.74 o
   1  14   8        0.84        0.60      2.53 o
   2  14   8        0.53        1.20      2.91 o
   3  14   8        4.17        5.89      2.26 o
  -3  15   8        0.72        0.84      2.53 o
  -2  15   8       10.41       12.18      4.47 o
  -1  15   8        4.86        5.22      4.17 o
   0  15   8        4.35        0.30      2.98 o
   1  15   8       17.86       13.92      2.10 o
   2  15   8        1.38        2.09      3.88 o
  -2  16   8       11.24        6.41      3.58 o
  -1  16   8       31.39       29.82      4.17 o
   0  16   8       27.96       21.99      2.54 o
   1  16   8        5.75        1.49      2.98 o
  -8   1   9        0.00       -1.53      1.53 o
  -7   1   9        0.01        0.95      1.05 o
  -6   1   9        3.49        2.73      1.05 o
  -5   1   9        3.57        3.45      0.92 o
  -4   1   9       58.56       62.25      2.01 o
  -3   1   9        9.08        7.81      1.26 o
  -2   1   9      374.84      346.86      5.75 o
  -1   1   9      291.60      250.09      9.47 o
   0   1   9      620.67      602.78     13.17 o
   1   1   9      331.94      311.51     11.77 o
   2   1   9      296.60      304.55      6.48 o
   3   1   9       55.14       53.02      2.37 o
   4   1   9       34.51       36.79      1.94 o
   5   1   9        7.33        5.39      2.39 o
   6   1   9        0.22       -0.15      1.49 o
   7   1   9        1.57        2.75      2.68 o
  -8   2   9        1.07       -1.62      1.62 o
  -7   2   9       23.29       23.03      1.64 o
  -6   2   9        7.56        6.11      1.24 o
  -5   2   9        1.83       -0.03      0.77 o
  -4   2   9       79.95       78.90      1.94 o
  -3   2   9      262.73      241.42      5.15 o
  -2   2   9       62.07       49.69      1.67 o
  -1   2   9      463.49      414.66     11.96 o
   0   2   9       67.59       56.88      2.80 o
   1   2   9       57.90       59.01      2.22 o
   2   2   9      272.76      266.28      7.33 o
   3   2   9       15.42       17.91      1.12 o
   4   2   9      159.59      168.21      4.10 o
   5   2   9        0.80        0.00      1.79 o
   6   2   9       29.74       27.54      2.64 o
   7   2   9        3.18        0.25      2.08 o
  -8   3   9        6.07        6.54      1.66 o
  -7   3   9       35.26       34.53      2.80 o
  -6   3   9        3.91        5.92      1.05 o
  -5   3   9      292.94      317.16      6.81 o
  -4   3   9        6.67        7.66      2.94 o
  -3   3   9      371.44      349.79      7.00 o
  -2   3   9       75.28       54.97      1.77 o
  -1   3   9        0.41       -1.00      1.00 o
   0   3   9       55.92       45.23      1.91 o
   1   3   9      212.74      194.00      6.25 o
   2   3   9        6.19        5.15      0.68 o
   3   3   9      125.57      132.39      3.94 o
   4   3   9       19.00       17.70      1.20 o
   5   3   9       61.19       72.01      5.37 o
   6   3   9       37.58       38.49      2.73 o
  -8   4   9        7.50        6.46      2.98 o
  -7   4   9       51.34       56.84      2.76 o
  -6   4   9       86.46       94.81      2.59 o
  -5   4   9       82.89       95.44      3.33 o
  -4   4   9      317.41      338.15      7.64 o
  -3   4   9       25.01       27.44      1.81 o
  -2   4   9      481.66      512.83     10.02 o
  -1   4   9       44.04       57.32      4.76 o
   0   4   9      154.18      155.48      4.39 o
   1   4   9      147.82      154.93      7.34 o
   2   4   9        0.89        0.42      1.05 o
   3   4   9       56.00       52.69      2.00 o
   4   4   9       17.19       18.29      1.92 o
   5   4   9       11.92       12.34      2.01 o
   6   4   9        0.84        3.36      1.86 o
  -7   5   9        3.56        4.20      1.71 o
  -6   5   9       25.27       27.03      1.33 o
  -5   5   9        6.50        6.58      0.90 o
  -4   5   9       16.07       18.31      1.24 o
  -3   5   9       23.72       21.58      1.36 o
  -2   5   9       16.57       14.75      0.95 o
  -1   5   9       55.20       54.72      2.09 o
   0   5   9      166.43      170.09      5.43 o
   1   5   9       16.85       15.74      1.65 o
   2   5   9       76.63       84.74      3.25 o
   3   5   9       10.72       12.87      1.56 o
   4   5   9        2.75        2.15      1.27 o
   5   5   9       15.21       18.49      3.88 o
   6   5   9        0.08        3.36      2.24 o
  -7   6   9        0.14        2.40      1.44 o
  -6   6   9       20.12       21.71      1.89 o
  -5   6   9        5.29        5.65      1.28 o
  -4   6   9      138.80      141.78      3.83 o
  -3   6   9        3.85        5.00      0.79 o
  -2   6   9      252.95      233.77      6.77 o
  -1   6   9       13.62       13.49      1.03 o
   0   6   9      118.04      110.38      6.48 o
   1   6   9       61.75       65.87      3.73 o
   2   6   9       38.49       41.17      2.26 o
   3   6   9       18.53       18.48      2.83 o
   4   6   9        6.25        5.77      1.34 o
   5   6   9        1.63        3.13      3.13 o
   6   6   9        0.00        1.49      2.39 o
  -7   7   9       19.30       18.61      2.29 o
  -6   7   9       13.12       12.92      1.51 o
  -5   7   9       85.01       95.47      4.19 o
  -4   7   9        3.44        3.84      1.02 o
  -3   7   9       42.42       36.91      1.52 o
  -2   7   9        1.28        0.72      0.65 o
  -1   7   9       54.96       69.22      2.32 o
   0   7   9        1.30        2.69      1.63 o
   1   7   9      343.06      393.62     12.22 o
   2   7   9        0.62        1.77      1.18 o
   3   7   9      208.22      217.28      6.47 o
   4   7   9        0.02        0.93      1.08 o
   5   7   9       59.02       63.61      4.33 o
   6   7   9        0.57        0.69      1.94 o
  -7   8   9       10.20        7.38      1.23 o
  -6   8   9       15.69       14.01      1.28 o
  -5   8   9        4.25        4.52      1.14 o
  -4   8   9       15.52       15.96      1.45 o
  -3   8   9      266.17      294.34      5.97 o
  -2   8   9       10.94       11.04      0.97 o
  -1   8   9      771.22      818.24     19.90 o
   0   8   9      109.00      107.33      3.14 o
   1   8   9      478.15      461.01     17.37 o
   2   8   9       83.18       87.32      3.87 o
   3   8   9       86.35       84.89      4.95 o
   4   8   9       42.03       49.00      3.21 o
   5   8   9        5.48        8.04      2.05 o
   6   8   9       12.86       14.93      5.66 o
  -6   9   9        9.64       11.47      1.34 o
  -5   9   9      156.50      173.28      7.19 o
  -4   9   9        1.94        1.33      1.51 o
  -3   9   9      214.98      232.26      7.42 o
  -2   9   9      113.77      108.94      3.68 o
  -1   9   9      134.38      107.54      4.85 o
   0   9   9      152.72      151.68      4.64 o
   1   9   9       40.47       25.02      2.98 o
   2   9   9       28.42       27.64      1.57 o
   3   9   9        1.41       -0.69      0.84 o
   4   9   9        0.03        2.13      1.24 o
   5   9   9        0.74       -1.57      1.69 o
  -6  10   9        2.22        3.27      1.12 o
  -5  10   9        1.59        2.05      1.43 o
  -4  10   9       22.81       24.34      1.72 o
  -3  10   9       71.97       75.07      9.17 o
  -2  10   9      121.92      119.66      7.75 o
  -1  10   9      316.41      341.71      8.81 o
   0  10   9      147.96      139.14      5.37 o
   1  10   9      349.06      388.77      9.07 o
   2  10   9       74.37       76.20      2.68 o
   3  10   9       85.61       94.94      3.46 o
   4  10   9       34.13       30.66      2.00 o
   5  10   9        5.25        2.04      1.21 o
  -6  11   9       46.13       35.92      3.36 o
  -5  11   9        1.53        1.49      1.31 o
  -4  11   9      102.70       98.95      3.81 o
  -3  11   9       24.37       18.22      2.76 o
  -2  11   9       63.66       70.34      5.29 o
  -1  11   9       48.89       39.98      2.89 o
   0  11   9        1.02        3.48      1.82 o
   1  11   9        0.88        3.75      1.89 o
   2  11   9        8.81        5.78      0.89 o
   3  11   9       29.08       33.95      1.77 o
   4  11   9        6.75        5.74      1.34 o
   5  11   9       19.00       12.87      2.48 o
  -5  12   9        1.11        1.16      1.64 o
  -4  12   9        0.55        0.07      1.84 o
  -3  12   9       55.49       48.54     11.48 o
  -2  12   9        0.00       -0.30      1.37 o
  -1  12   9       93.90       92.91      4.63 o
   0  12   9        0.53        2.68      2.53 o
   1  12   9       14.76       14.27      4.10 o
   2  12   9        0.23       -0.02      0.84 o
   3  12   9        0.09        1.02      0.99 o
   4  12   9        5.41        4.08      2.17 o
  -5  13   9       32.58       28.99      9.84 o
  -4  13   9        1.35        0.19      1.36 o
  -3  13   9       17.62       21.54      2.63 o
  -2  13   9       33.63       38.48      5.74 o
  -1  13   9        0.29        2.83      1.76 o
   0  13   9      119.92      129.55      9.39 o
   1  13   9        3.31        2.01      2.01 o
   2  13   9       65.20       72.07      4.67 o
   3  13   9        2.19        2.20      1.99 o
  -4  14   9       55.67       37.33      3.13 o
  -3  14   9       43.99       39.97      7.60 o
  -2  14   9      103.71      101.38      5.58 o
  -1  14   9       72.53       84.19      5.96 o
   0  14   9       45.72       40.58      3.47 o
   1  14   9       30.01       35.18      4.03 o
   2  14   9        0.08       -0.28      1.24 o
   3  14   9        3.03        5.52      2.21 o
  -3  15   9       47.91       37.45      3.16 o
  -2  15   9        0.01       -1.46      3.13 o
  -1  15   9       17.87       14.91      2.45 o
   0  15   9        3.11        4.17      2.98 o
   2  15   9        4.83        4.77      3.58 o
  -8   0  10        0.36        1.34      2.83 o
  -7   0  10        6.77        8.96      1.61 o
  -6   0  10        0.08        0.37      1.25 o
  -5   0  10       11.44        8.11      1.42 o
  -4   0  10       40.73       38.77      2.52 o
  -3   0  10       29.74       27.51      1.51 o
  -2   0  10       87.46       83.44      2.71 o
  -1   0  10       63.88       64.13      2.54 o
   0   0  10        2.12        0.60      1.94 o
   1   0  10       27.66       31.75      3.13 o
   2   0  10       86.64       89.89      5.89 o
   3   0  10      345.54      385.49     40.47 o
   4   0  10      146.40      176.00     14.24 o
   5   0  10      173.30      184.71      9.09 o
   6   0  10       51.86       57.25      4.77 o
  -8   1  10        3.31        5.12      2.79 o
  -7   1  10        2.81        4.85      1.32 o
  -6   1  10       14.68       17.01      1.30 o
  -5   1  10        0.03       -0.82      0.82 o
  -4   1  10       12.42       13.89      1.31 o
  -3   1  10       17.39       14.68      0.86 o
  -2   1  10        2.53        3.01      0.72 o
  -1   1  10       89.59       87.65      3.13 o
   0   1  10       33.75       30.20      1.62 o
   1   1  10       77.30       82.23      2.83 o
   2   1  10      152.17      162.87      3.80 o
   3   1  10        0.60        0.86      0.86 o
   4   1  10       92.55      101.70      2.87 o
   5   1  10       24.83       25.14      1.74 o
   6   1  10        7.73        8.05      2.09 o
  -7   2  10        1.79        0.24      1.15 o
  -6   2  10        0.28        0.51      1.24 o
  -5   2  10        6.45        6.05      0.99 o
  -4   2  10        0.46        0.50      1.00 o
  -3   2  10       13.53       14.15      1.19 o
  -2   2  10        7.06        7.94      1.01 o
  -1   2  10       39.13       35.51      2.14 o
   0   2  10       65.93       65.87      4.08 o
   1   2  10      123.51      125.66      4.17 o
   2   2  10       70.11       80.65      3.55 o
   3   2  10       90.94      101.26      2.62 o
   4   2  10       36.89       40.94      2.20 o
   5   2  10       10.88       13.57      1.94 o
   6   2  10       11.62       13.80      2.91 o
  -7   3  10        0.53       -0.01      1.28 o
  -6   3  10        0.71        0.13      0.93 o
  -5   3  10        5.00        5.73      0.96 o
  -4   3  10        0.76        0.97      1.01 o
  -3   3  10       51.20       50.10      1.97 o
  -2   3  10       33.05       31.56      1.44 o
  -1   3  10        8.57        6.21      1.42 o
   0   3  10        0.66        0.22      1.02 o
   1   3  10       19.82       19.76      1.42 o
   2   3  10      343.56      344.40      7.37 o
   3   3  10       11.49        9.91      1.25 o
   4   3  10      414.46      469.23     21.03 o
   5   3  10        0.38        0.75      1.34 o
   6   3  10      139.46      136.67     13.19 o
  -7   4  10       19.77       17.46      1.68 o
  -6   4  10        1.11        1.48      1.01 o
  -5   4  10       35.21       36.14      1.63 o
  -4   4  10        2.63        1.85      0.99 o
  -3   4  10       13.17       12.04      1.09 o
  -2   4  10      150.20      143.26      5.34 o
  -1   4  10        1.56        3.69      0.89 o
   0   4  10      439.29      447.60     10.84 o
   1   4  10       12.25        8.47      1.54 o
   2   4  10       77.21       78.05      3.60 o
   3   4  10      112.72      109.97      3.64 o
   4   4  10       18.15       18.52      1.41 o
   5   4  10       84.38       94.81      6.41 o
   6   4  10       35.95       27.79      2.90 o
  -7   5  10       10.72       12.42      1.75 o
  -6   5  10       39.17       39.32      1.63 o
  -5   5  10        2.81        1.23      0.98 o
  -4   5  10      180.10      190.99      4.51 o
  -3   5  10      142.24      143.12      4.15 o
  -2   5  10      264.91      297.74     12.01 o
  -1   5  10      444.29      456.99     12.46 o
   0   5  10        4.46       13.07      1.74 o
   1   5  10      574.77      561.65     15.34 o
   2   5  10      309.98      294.32     19.90 o
   3   5  10      242.82      236.21      5.60 o
   4   5  10      238.05      237.73     14.81 o
   5   5  10       23.16       16.85      2.26 o
   6   5  10       26.33       25.04      4.92 o
  -7   6  10       10.66        7.15      2.61 o
  -6   6  10        0.01        0.65      0.83 o
  -5   6  10       80.29       90.80      4.00 o
  -4   6  10       48.35       48.28      1.84 o
  -3   6  10       96.88       98.06      2.95 o
  -2   6  10      442.71      448.85      8.13 o
  -1   6  10        3.82        4.13      0.87 o
   0   6  10     1103.70     1109.52     43.31 o
   1   6  10       57.80       49.08      2.79 o
   2   6  10      563.25      540.30     45.32 o
   3   6  10      133.28      138.01      5.17 o
   4   6  10       23.45       18.48      1.31 o
   5   6  10       60.62       57.30      4.27 o
   6   6  10       10.12       11.13      2.36 o
  -7   7  10       11.57       11.53      1.62 o
  -6   7  10       27.51       32.63      1.97 o
  -5   7  10        4.38        5.54      1.34 o
  -4   7  10       84.35       96.32      2.58 o
  -3   7  10        9.33       12.69      1.07 o
  -2   7  10       31.82       33.92      1.39 o
  -1   7  10      122.40      119.09      3.32 o
   0   7  10       23.59       22.18      1.93 o
   1   7  10      246.21      238.24      8.30 o
   2   7  10       80.68       78.82      3.63 o
   3   7  10       88.40       84.38      3.61 o
   4   7  10       29.32       29.26      1.43 o
   5   7  10        0.71       -2.53      2.53 o
   6   7  10        1.15        3.43      2.24 o
  -6   8  10        0.68        1.81      1.12 o
  -5   8  10      204.76      225.88      6.36 o
  -4   8  10       12.17       14.74      1.31 o
  -3   8  10      563.42      579.85     15.84 o
  -2   8  10       30.22       32.33      1.38 o
  -1   8  10      582.06      562.72     13.16 o
   0   8  10       11.68        9.64      1.39 o
   1   8  10      205.85      190.81      6.63 o
   2   8  10        1.77        0.87      1.42 o
   3   8  10       23.44       19.88      1.60 o
   4   8  10        0.01        0.69      0.54 o
   5   8  10        0.03       -2.24      2.68 o
  -6   9  10        4.49        3.64      1.02 o
  -5   9  10       33.88       31.28      2.05 o
  -4   9  10        1.29        2.24      1.38 o
  -3   9  10       23.26       21.86      1.63 o
  -2   9  10        4.10        3.86      0.73 o
  -1   9  10        1.98        0.11      0.57 o
   0   9  10        2.12        2.05      0.67 o
   1   9  10       34.87       30.53      2.54 o
   2   9  10       10.89        9.35      1.33 o
   3   9  10       35.15       35.39      2.26 o
   4   9  10        7.07        8.77      1.46 o
   5   9  10       15.76       10.29      3.43 o
  -6  10  10        2.58       -2.42      2.94 o
  -5  10  10       41.69       40.82      2.36 o
  -4  10  10        7.32        8.37      1.49 o
  -3  10  10       19.98       18.31      1.60 o
  -2  10  10        0.08        1.79      1.52 o
  -1  10  10        0.15       -0.94      1.24 o
   0  10  10       58.71       58.42      4.25 o
   1  10  10        2.50        3.45      0.95 o
   2  10  10       41.05       38.84      1.99 o
   3  10  10        0.11       -0.98      2.13 o
   4  10  10        1.36        1.47      1.49 o
   5  10  10        3.00       -0.15      1.94 o
  -5  11  10       19.75       17.93      1.67 o
  -4  11  10        3.41        1.47      1.33 o
  -3  11  10       55.06       63.43      2.75 o
  -2  11  10       11.48       11.29      1.61 o
  -1  11  10       39.06       48.27      2.70 o
   0  11  10      107.00      103.64      5.20 o
   1  11  10        7.37        3.61      1.90 o
   2  11  10      219.30      225.17      6.78 o
   3  11  10        0.73       -0.35      2.24 o
   4  11  10      106.40       73.95      7.23 o
  -5  12  10       20.88       16.36      2.36 o
  -4  12  10       18.97       15.39      1.76 o
  -3  12  10        0.38        2.06      1.35 o
  -2  12  10       76.70       86.53      4.87 o
  -1  12  10       47.34       62.99      3.92 o
   0  12  10      128.95      143.15      6.22 o
   1  12  10       93.26       99.54      4.85 o
   2  12  10       47.06       44.46      3.29 o
   3  12  10       44.06       35.03      4.62 o
   4  12  10        0.06       -0.62      1.68 o
  -4  13  10        6.53        5.81      2.42 o
  -3  13  10       36.75       38.29      4.85 o
  -2  13  10        5.45        3.82      3.13 o
  -1  13  10       44.33       53.97      5.24 o
   0  13  10        0.04       -1.11      1.74 o
   1  13  10        6.75        3.95      2.11 o
   2  13  10        3.52       -0.89      2.83 o
   3  13  10        0.00        1.49      2.83 o
  -3  14  10        1.55       -0.04      1.63 o
  -2  14  10        8.56        9.94      2.90 o
  -1  14  10        0.95       -0.17      1.78 o
   0  14  10       21.21       19.64      3.58 o
   1  14  10        3.69        1.04      1.94 o
   2  14  10       27.43       18.63      3.58 o
  -2  15  10        0.04        2.22      2.76 o
  -1  15  10        1.91        0.15      4.03 o
   0  15  10        5.44        6.44      2.39 o
   1  15  10       10.00        7.90      3.88 o
  -7   1  11       12.06       11.74      1.44 o
  -6   1  11       35.84       29.45      2.00 o
  -5   1  11       28.03       26.17      1.90 o
  -4   1  11      211.29      214.77      5.09 o
  -3   1  11        1.40        0.19      0.84 o
  -2   1  11      587.17      645.66     12.85 o
  -1   1  11       38.80       41.71      1.84 o
   0   1  11      561.96      604.82     13.81 o
   1   1  11       37.05       44.15      2.88 o
   2   1  11      122.76      128.13      3.26 o
   3   1  11       17.38       17.61      1.85 o
   4   1  11        5.36        4.52      0.97 o
   5   1  11       11.78       13.50      1.68 o
  -7   2  11        4.68        3.23      1.12 o
  -6   2  11        7.23        7.82      1.45 o
  -5   2  11      113.22      131.30      7.87 o
  -4   2  11        8.27        9.88      1.22 o
  -3   2  11      417.18      423.06     13.79 o
  -2   2  11      529.94      557.99     11.12 o
  -1   2  11      537.95      604.18     14.43 o
   1   2  11      319.22      356.54     15.30 o
   2   2  11     1092.64     1250.54     22.32 o
   3   2  11       76.80       79.27      2.47 o
   4   2  11      259.02      281.73     10.37 o
   5   2  11        2.06        3.58      2.24 o
   6   2  11       35.78       27.28      3.28 o
  -7   3  11       27.80       28.03      1.99 o
  -6   3  11        0.70        0.89      1.31 o
  -5   3  11       49.55       52.43      2.10 o
  -4   3  11       62.81       59.40      2.21 o
  -3   3  11        5.06        5.56      1.08 o
  -2   3  11      231.74      231.04      6.52 o
  -1   3  11      250.56      272.59      9.43 o
   0   3  11       60.03       59.71      2.40 o
   1   3  11      276.76      297.00      6.22 o
   2   3  11       73.25       78.99      2.75 o
   3   3  11      161.01      184.51      5.13 o
   4   3  11      160.83      177.17      6.27 o
   5   3  11       79.41       82.14      6.26 o
   6   3  11       59.28       42.27      3.34 o
  -7   4  11        0.11        2.37      1.50 o
  -6   4  11       61.83       66.66      2.44 o
  -5   4  11       40.93       47.35      2.16 o
  -4   4  11       96.99      103.33      2.87 o
  -3   4  11      282.48      300.07      6.43 o
  -2   4  11       17.15       15.25      1.31 o
  -1   4  11      370.96      356.20     16.74 o
   0   4  11       53.45       61.03      2.46 o
   1   4  11      177.09      178.03      4.92 o
   2   4  11       84.17       87.78      3.13 o
   3   4  11       46.29       46.32      2.06 o
   4   4  11        6.48        7.48      1.23 o
   5   4  11        1.84        1.79      2.53 o
   6   4  11        2.29        4.47      2.29 o
  -7   5  11        1.62       -0.06      1.49 o
  -6   5  11        2.13        1.74      1.09 o
  -5   5  11       11.68       12.72      1.89 o
  -4   5  11       38.80       40.01      1.80 o
  -3   5  11       22.32       21.83      1.27 o
  -2   5  11       92.81      100.19      2.76 o
  -1   5  11       11.76       11.02      1.27 o
   0   5  11       26.71       29.91      1.83 o
   1   5  11       14.29       14.48      1.82 o
   2   5  11        6.12        3.89      1.42 o
   3   5  11       66.01       76.53      2.26 o
   4   5  11       15.79       10.96      2.23 o
   5   5  11       28.98       26.02      2.44 o
   6   5  11        4.30        0.89      2.83 o
  -7   6  11        0.20        1.21      1.84 o
  -6   6  11        6.44        7.19      1.39 o
  -5   6  11        0.26        0.14      1.18 o
  -4   6  11        0.49        0.83      1.44 o
  -3   6  11        0.81       -0.09      0.75 o
  -2   6  11       96.38       95.59      2.51 o
  -1   6  11        4.03        3.79      0.76 o
   0   6  11      184.41      174.62      5.63 o
   1   6  11        1.88        2.23      1.25 o
   2   6  11       59.57       56.97      2.51 o
   3   6  11        0.29        0.22      0.82 o
   4   6  11       27.41       23.34      3.15 o
   5   6  11        0.96       -0.19      1.79 o
  -6   7  11        2.69        1.81      1.63 o
  -5   7  11        0.10        1.44      1.22 o
  -4   7  11       76.31       79.91      3.17 o
  -3   7  11       28.64       26.79      1.26 o
  -2   7  11      193.78      215.87      4.62 o
  -1   7  11      114.64      126.22      3.23 o
   0   7  11       64.14       68.47      3.21 o
   1   7  11       74.59       76.13      3.47 o
   2   7  11        0.04        1.14      1.50 o
   3   7  11       12.90       10.73      1.94 o
   4   7  11        9.19        6.29      0.94 o
   5   7  11        2.15        3.33      2.76 o
  -6   8  11       20.04       17.42      2.12 o
  -5   8  11       15.14       16.17      1.66 o
  -4   8  11       19.71       19.20      2.25 o
  -3   8  11       73.46       82.99      2.71 o
  -2   8  11        2.50        2.55      0.79 o
  -1   8  11       22.55       27.27      1.24 o
   0   8  11       73.13       79.46      2.72 o
   1   8  11       16.25       12.08      1.79 o
   2   8  11       82.68       99.33      4.65 o
   3   8  11       35.48       30.79      1.82 o
   4   8  11       24.81       25.92      2.23 o
   5   8  11       10.04        8.80      3.13 o
  -6   9  11       33.51       29.29      3.00 o
  -5   9  11      131.39      118.56      8.05 o
  -4   9  11      219.88      227.94     14.35 o
  -3   9  11      197.79      184.57      7.30 o
  -2   9  11      300.74      328.32      6.85 o
  -1   9  11       89.73       65.59      2.55 o
   0   9  11       72.44       73.32      2.42 o
   1   9  11        0.73        0.69      1.99 o
   2   9  11        0.03       -0.67      1.18 o
   3   9  11        2.75        7.12      1.27 o
   4   9  11        6.23        5.67      1.31 o
  -5  10  11        1.36        1.41      1.45 o
  -4  10  11        0.12        1.61      1.23 o
  -3  10  11       36.67       43.93      4.26 o
  -2  10  11       22.67       23.10      1.61 o
  -1  10  11       76.46       90.83      3.77 o
   0  10  11       68.10       64.59      3.91 o
   1  10  11       33.04       31.51      2.51 o
   2  10  11       80.68       76.50      3.27 o
   3  10  11        2.44        2.88      1.41 o
   4  10  11       32.27       25.98      5.37 o
  -5  11  11        1.65        2.17      2.83 o
  -4  11  11        6.83        4.78      1.41 o
  -3  11  11        0.66       -0.87      1.38 o
  -2  11  11        3.05        2.26      1.89 o
  -1  11  11        7.70        8.29      1.64 o
   0  11  11        8.14       11.30      2.15 o
   1  11  11       37.91       38.40      1.23 o
   2  11  11       12.71       10.70      1.64 o
   3  11  11       17.89       20.99      3.65 o
   4  11  11        2.66        0.15      1.64 o
  -4  12  11        0.82        1.35      1.55 o
  -3  12  11        4.33        3.70      1.60 o
  -2  12  11        0.99        2.56      2.01 o
  -1  12  11       11.66       12.80      1.93 o
   0  12  11       15.82       14.42      2.53 o
   1  12  11       39.05       33.49      3.95 o
   2  12  11       24.08       20.05      3.06 o
   3  12  11        9.53        6.41      2.98 o
  -4  13  11       45.75       31.68      4.03 o
  -3  13  11       13.56       11.45      1.80 o
  -2  13  11       94.76       78.76     10.06 o
  -1  13  11       46.43       43.04      2.97 o
   0  13  11       46.22       37.95      3.73 o
   1  13  11       47.59       35.78      3.64 o
   2  13  11        3.66        5.96      3.73 o
  -2  14  11        2.45        2.57      1.99 o
  -1  14  11       14.50       12.74      2.46 o
   0  14  11       36.35       23.85      4.62 o
   1  14  11        4.94        3.88      2.68 o
  -7   0  12       38.58       34.14      4.47 o
  -6   0  12      228.56      219.07      9.62 o
  -5   0  12       64.09       70.46     11.40 o
  -4   0  12      493.47      559.10     15.89 o
  -3   0  12       10.57        9.67      1.87 o
  -2   0  12      321.94      363.05     16.84 o
  -1   0  12      202.31      214.82      9.69 o
   0   0  12       28.96       34.88      3.43 o
   1   0  12     1073.68     1179.81     42.34 o
   2   0  12        2.52        3.54      1.29 o
   3   0  12      681.99      798.74     71.78 o
   4   0  12       15.02       12.00      1.79 o
   5   0  12       94.96       91.42      9.47 o
  -7   1  12       25.27       22.73      2.08 o
  -6   1  12       35.44       28.01      3.23 o
  -5   1  12      149.61      145.95      5.27 o
  -4   1  12      350.59      397.89     10.76 o
  -3   1  12      414.04      459.39     10.28 o
  -2   1  12     1204.27     1328.71     43.79 o
  -1   1  12      566.77      587.85     34.29 o
   0   1  12     1521.60     1638.84     96.20 o
   1   1  12      245.37      266.29      6.75 o
   2   1  12      730.09      823.32     21.52 o
   3   1  12        5.14        6.71      1.09 o
   4   1  12       91.09       95.70      3.43 o
   5   1  12       12.76       10.86      1.23 o
  -7   2  12        4.30        5.92      1.98 o
  -6   2  12        4.26        4.90      1.97 o
  -5   2  12        5.69        4.92      1.49 o
  -4   2  12        0.01        1.89      1.23 o
  -3   2  12        0.74        0.66      1.36 o
  -2   2  12      110.13      130.63      3.96 o
  -1   2  12       22.85       20.65      1.64 o
   0   2  12      480.04      508.47     35.92 o
   1   2  12       97.02       97.46      3.13 o
   2   2  12      546.94      602.07     12.33 o
   3   2  12       59.16       67.19      4.84 o
   4   2  12      270.84      281.35     11.65 o
   5   2  12        7.50        4.13      1.31 o
  -7   3  12        2.18        2.29      1.78 o
  -6   3  12        0.03        2.69      1.83 o
  -5   3  12       20.87       19.34      1.97 o
  -4   3  12        4.92        6.03      1.09 o
  -3   3  12      122.09      115.94      3.77 o
  -2   3  12        3.11        2.18      1.58 o
  -1   3  12      177.74      165.94      5.89 o
   0   3  12      208.28      211.21      8.02 o
   1   3  12        8.17        7.69      1.22 o
   2   3  12      351.40      357.64     11.24 o
   3   3  12       24.15       23.83      1.57 o
   4   3  12      119.42      114.71      8.98 o
   5   3  12       13.32       12.52      3.13 o
  -7   4  12        3.11        3.75      6.11 o
  -6   4  12       12.99       10.71      1.64 o
  -5   4  12       17.41       16.66      1.46 o
  -4   4  12      100.09      111.21      5.27 o
  -3   4  12       76.53       79.90      2.59 o
  -2   4  12      301.20      309.98     12.63 o
  -1   4  12      155.27      163.15      3.91 o
   0   4  12      286.95      262.31      7.03 o
   1   4  12       24.84       28.99      1.84 o
   2   4  12       72.67       64.81      2.53 o
   3   4  12        2.90        0.99      1.11 o
   4   4  12        1.18        0.30      0.98 o
   5   4  12        1.67        1.79      2.09 o
  -7   5  12        5.52        6.30      2.18 o
  -6   5  12       28.22       23.99      2.24 o
  -5   5  12       54.56       61.01      3.77 o
  -4   5  12       49.00       52.72      3.42 o
  -3   5  12      171.42      167.27      6.86 o
  -2   5  12        2.08        1.33      0.87 o
  -1   5  12      349.08      317.20      7.11 o
   0   5  12       99.78      121.33      4.77 o
   1   5  12      357.73      345.39     13.80 o
   2   5  12      182.98      191.10      5.36 o
   3   5  12       78.56       76.59      3.03 o
   4   5  12       42.90       41.63      2.22 o
   5   5  12        0.52        1.94      2.39 o
  -6   6  12        4.67        4.38      1.52 o
  -5   6  12        9.68        6.50      1.39 o
  -4   6  12       69.67       77.13      5.42 o
  -3   6  12        7.48        6.27      1.18 o
  -2   6  12      221.15      243.25      5.98 o
  -1   6  12        1.15       -0.33      1.34 o
   0   6  12      111.15      127.26      4.20 o
   1   6  12       11.22       17.95      2.68 o
   2   6  12        8.64        5.10      1.27 o
   3   6  12       42.00       45.24      2.01 o
   4   6  12       77.25       72.55      4.12 o
   5   6  12       16.59       12.73      4.40 o
  -6   7  12        8.74       11.05      2.07 o
  -5   7  12       31.29       30.13      3.14 o
  -4   7  12        1.27        0.44      1.10 o
  -3   7  12        9.19        7.48      1.37 o
  -2   7  12       20.69       24.17      1.37 o
  -1   7  12        2.91        3.60      1.01 o
   0   7  12       67.77       76.82      7.25 o
   1   7  12        0.76        1.28      1.45 o
   2   7  12       40.37       40.51      2.38 o
   3   7  12       10.20       13.03      2.09 o
   4   7  12       10.44        9.60      1.91 o
   5   7  12       12.76       12.90      1.96 o
  -6   8  12        1.49       -0.53      1.73 o
  -5   8  12       43.76       39.78      2.38 o
  -4   8  12        3.55        2.98      1.14 o
  -3   8  12       46.44       37.22      1.84 o
  -2   8  12        7.66        5.01      0.95 o
  -1   8  12        6.17        5.50      1.18 o
   0   8  12       17.57       15.19      1.23 o
   1   8  12        0.57        4.67      1.82 o
   2   8  12       16.11       11.27      1.90 o
   3   8  12        2.39        3.77      1.24 o
   4   8  12        4.47        5.47      1.64 o
  -5   9  12        3.12        4.30      1.59 o
  -4   9  12        0.33       -0.58      1.06 o
  -3   9  12        2.57        2.24      0.90 o
  -2   9  12        2.05        2.14      0.88 o
  -1   9  12       15.93       15.02      1.28 o
   0   9  12       23.28       26.59      1.84 o
   1   9  12       12.11        6.23      1.82 o
   2   9  12       30.70       29.02      2.98 o
   3   9  12       13.06       10.78      1.50 o
   4   9  12        5.12        3.08      1.40 o
  -5  10  12        0.08        0.53      1.63 o
  -4  10  12       22.95       18.72      1.47 o
  -3  10  12       19.05       20.85      1.89 o
  -2  10  12       70.62       73.25      3.50 o
  -1  10  12       41.73       41.27      2.44 o
   0  10  12       45.53       47.14      2.07 o
   1  10  12       38.21       42.05      2.42 o
   2  10  12        3.59        4.85      1.13 o
   3  10  12       26.42       22.60      3.18 o
  -4  11  12        1.38        2.44      1.32 o
  -3  11  12       12.63       14.23      2.02 o
  -2  11  12       17.54       19.01      1.81 o
  -1  11  12        7.76       10.81      1.77 o
   0  11  12      113.64      115.67      5.53 o
   1  11  12        0.04       -1.47      2.12 o
   2  11  12      125.03      110.72     10.66 o
   3  11  12        7.51       10.58      2.98 o
  -4  12  12       92.24       74.79     19.60 o
  -3  12  12        7.30        4.52      1.75 o
  -2  12  12      173.89      171.67      8.59 o
  -1  12  12       23.12       23.68      2.21 o
   0  12  12       91.01       82.87      4.74 o
   1  12  12       15.06       15.32      3.88 o
   2  12  12        1.72        6.56      2.98 o
  -3  13  12       30.60       23.95      2.64 o
  -2  13  12        0.09        1.60      2.08 o
  -1  13  12        4.75        5.55      1.75 o
   0  13  12       10.83       11.03      4.03 o
   1  13  12        2.95        2.09      2.68 o
  -7   1  13       15.16        8.57      5.22 o
  -6   1  13      183.11      183.68      7.23 o
  -5   1  13       16.71       17.99      2.41 o
  -4   1  13      679.23      777.14     15.90 o
  -3   1  13        5.90        8.76      1.64 o
  -2   1  13     1021.65     1206.03     26.77 o
  -1   1  13        5.21       10.16      1.53 o
   0   1  13      476.49      573.64     15.64 o
   1   1  13        9.69        9.70      1.35 o
   2   1  13       70.84       83.12      2.72 o
   3   1  13        0.70        0.08      0.87 o
   4   1  13       10.50        8.90      1.25 o
   5   1  13        0.01        2.13      1.49 o
  -7   2  13        2.69        4.49      4.92 o
  -6   2  13        4.27        4.59      1.98 o
  -5   2  13       75.85       79.33      3.16 o
  -4   2  13      127.59      135.39      3.91 o
  -3   2  13      289.94      316.24     11.99 o
  -2   2  13      469.04      498.88      9.91 o
  -1   2  13      312.70      353.36     12.75 o
   0   2  13      303.15      343.06     12.62 o
   1   2  13       67.34       73.99      4.61 o
   2   2  13       24.10       29.45      2.41 o
   3   2  13        0.33       -0.67      0.97 o
   4   2  13        0.20       -0.81      1.09 o
   5   2  13        1.62       -0.26      1.79 o
  -6   3  13       38.13       30.89      3.24 o
  -5   3  13       73.54       80.05      3.03 o
  -4   3  13      118.73      128.21      5.16 o
  -3   3  13       35.04       39.28      1.87 o
  -2   3  13       27.65       31.53      1.91 o
  -1   3  13        0.04       -0.91      1.72 o
   0   3  13      124.83      114.28      3.94 o
   1   3  13       20.52       21.01      1.84 o
   2   3  13      289.43      323.05     10.75 o
   3   3  13       33.76       43.87      3.26 o
   4   3  13       99.35       97.49      4.24 o
   5   3  13        9.02        5.37      2.24 o
  -6   4  13        0.82        1.57      1.17 o
  -5   4  13       32.06       26.98      1.75 o
  -4   4  13       19.85       19.21      1.81 o
  -3   4  13       65.89       67.23      2.56 o
  -2   4  13      255.60      294.12      6.68 o
  -1   4  13       38.53       40.37      1.88 o
   0   4  13      468.29      503.06     11.42 o
   1   4  13       18.46       16.89      1.59 o
   2   4  13      175.40      193.85      8.41 o
   3   4  13        3.87        2.69      1.86 o
   4   4  13       11.05       10.63      1.73 o
   5   4  13        0.10        0.45      2.83 o
  -6   5  13        1.39        0.71      1.33 o
  -5   5  13       20.83       26.25      1.92 o
  -4   5  13       20.85       18.56      1.92 o
  -3   5  13       14.00       14.07      1.51 o
  -2   5  13       97.81       85.31      3.22 o
  -1   5  13        0.11        0.71      1.54 o
   0   5  13      158.32      139.25      4.35 o
   1   5  13       17.78       21.24      2.37 o
   2   5  13       99.84       90.91      3.30 o
   3   5  13       12.29       10.67      1.35 o
   4   5  13       36.57       30.18      7.38 o
   5   5  13        1.24        1.64      2.09 o
  -6   6  13        5.49        3.66      1.78 o
  -5   6  13       35.97       34.79      1.96 o
  -4   6  13        0.26        0.04      1.20 o
  -3   6  13       53.11       52.69      2.96 o
  -2   6  13        5.67        5.34      1.00 o
  -1   6  13       14.01       10.55      1.34 o
   0   6  13        7.89        5.60      1.77 o
   1   6  13        5.75        5.90      1.53 o
   2   6  13        6.53        6.88      1.82 o
   3   6  13        3.98        4.99      1.42 o
   4   6  13        5.69        3.36      2.04 o
  -6   7  13       12.37       10.64      1.86 o
  -5   7  13        1.80       -1.15      1.15 o
  -4   7  13       52.64       54.90      2.17 o
  -3   7  13       37.88       38.82      1.69 o
  -2   7  13       12.71       12.28      1.19 o
  -1   7  13      149.80      148.41      4.84 o
   0   7  13       20.46       25.46      1.69 o
   1   7  13      139.53      137.87      6.23 o
   2   7  13       32.62       32.95      3.86 o
   3   7  13       34.58       34.35      2.50 o
   4   7  13        8.30        3.88      1.44 o
  -5   8  13       14.82       16.30      2.54 o
  -4   8  13        0.66        1.58      1.23 o
  -3   8  13       15.87       16.83      1.34 o
  -2   8  13       61.71       64.53      2.22 o
  -1   8  13        0.72        1.26      1.20 o
   0   8  13      121.80      127.65      6.80 o
   1   8  13       30.16       32.13      2.15 o
   2   8  13       33.71       31.06      2.28 o
   3   8  13       27.76       24.38      3.60 o
   4   8  13        0.27        0.56      1.29 o
  -5   9  13        2.01       -1.02      1.68 o
  -4   9  13       44.73       42.75      3.52 o
  -3   9  13       18.03       19.41      1.30 o
  -2   9  13       19.42       20.66      1.32 o
  -1   9  13      112.50      133.18      3.77 o
   0   9  13        0.21        0.97      1.27 o
   1   9  13       75.11       84.79      4.89 o
   2   9  13       12.39        9.81      1.68 o
   3   9  13        2.41        3.28      1.20 o
  -4  10  13        0.89        0.67      2.14 o
  -3  10  13       22.47       16.23      2.19 o
  -2  10  13       18.93       19.05      1.80 o
  -1  10  13       15.81       18.22      1.70 o
   0  10  13       27.53       32.54      3.89 o
   1  10  13        0.03       -0.56      1.30 o
   2  10  13       12.90       12.56      2.10 o
   3  10  13        5.69        5.81      2.98 o
  -4  11  13        0.33        2.08      2.32 o
  -3  11  13        0.04        1.09      1.76 o
  -2  11  13        4.44        4.00      1.50 o
  -1  11  13        0.03        2.64      1.94 o
   0  11  13       16.08       17.04      6.41 o
   1  11  13        0.95        0.56      1.92 o
   2  11  13        8.09        5.37      2.53 o
  -3  12  13       13.00       12.82      3.88 o
  -2  12  13       54.34       57.45      7.08 o
  -1  12  13       19.51       20.43      1.94 o
   0  12  13       75.16       75.73      7.45 o
   1  12  13       25.67       19.08      3.43 o
  -6   0  14      383.79      363.60     21.17 o
  -5   0  14      106.09      123.14      7.75 o
  -4   0  14      615.85      679.18     19.51 o
  -3   0  14       18.34       16.32      2.55 o
  -2   0  14      425.25      521.39     15.52 o
  -1   0  14       81.86      106.00      6.86 o
   0   0  14      139.28      167.86      8.50 o
   1   0  14      243.29      281.41     17.22 o
   2   0  14        1.76        0.91      1.54 o
   3   0  14       63.14       59.81      9.24 o
   4   0  14       13.58       14.27      3.65 o
  -6   1  14        0.03       -0.73      1.67 o
  -5   1  14       60.38       69.08      5.57 o
  -4   1  14       51.97       48.52      2.45 o
  -3   1  14      220.77      250.40      7.04 o
  -2   1  14      146.59      156.67      4.64 o
  -1   1  14      240.93      264.96     16.96 o
   0   1  14      109.82      116.07      5.20 o
   1   1  14       24.84       23.78      1.90 o
   2   1  14       29.51       26.86      1.59 o
   3   1  14       24.75       28.17      1.61 o
   4   1  14        0.21       -0.64      0.98 o
  -6   2  14        5.61        6.38      1.88 o
  -5   2  14       29.12       24.52      1.88 o
  -4   2  14        0.68       -0.79      1.45 o
  -3   2  14        2.61       -1.18      1.25 o
  -2   2  14       18.82       17.13      1.32 o
  -1   2  14       39.68       54.43      6.01 o
   0   2  14       57.32       52.33      2.58 o
   1   2  14       83.90       96.43      4.84 o
   2   2  14       58.81       53.12      2.35 o
   3   2  14       22.02       23.45      1.51 o
   4   2  14       32.01       21.80      1.96 o
  -6   3  14       21.02       19.46      2.12 o
  -5   3  14       25.81       23.16      1.62 o
  -4   3  14       78.85       83.52      8.03 o
  -3   3  14       82.77       82.22      2.83 o
  -2   3  14      117.74      129.08      3.63 o
  -1   3  14       50.04       52.32      5.14 o
   0   3  14       93.72       89.69      4.27 o
   1   3  14        4.31        2.05      1.48 o
   2   3  14       52.87       49.66      2.64 o
   3   3  14        2.07        4.62      1.51 o
   4   3  14       12.06        8.65      1.65 o
  -6   4  14        3.72        2.80      1.46 o
  -5   4  14        2.41       -0.39      1.70 o
  -4   4  14        2.82        2.17      1.14 o
  -3   4  14        2.47        2.37      1.05 o
  -2   4  14        0.04       -0.32      1.17 o
  -1   4  14        0.04       -1.17      1.17 o
   0   4  14        3.32        1.70      1.20 o
   1   4  14        8.04        6.53      1.62 o
   2   4  14       18.24       19.95      3.43 o
   3   4  14        4.25        4.17      1.38 o
   4   4  14       19.52       17.63      3.95 o
  -6   5  14        0.04       -0.91      1.60 o
  -5   5  14       18.06       18.69      1.71 o
  -4   5  14       19.43       20.65      2.09 o
  -3   5  14       40.49       44.04      2.75 o
  -2   5  14       84.79       99.37      3.69 o
  -1   5  14       75.06       77.80      3.58 o
   0   5  14       82.27       96.77      3.94 o
   1   5  14       25.85       22.65      1.93 o
   2   5  14       14.97       17.04      2.94 o
   3   5  14        4.32        4.61      1.42 o
   4   5  14        0.97        0.67      1.78 o
  -5   6  14        2.94        4.42      1.43 o
  -4   6  14       15.17       17.79      1.65 o
  -3   6  14       12.23       15.50      1.51 o
  -2   6  14        8.25       11.32      1.22 o
  -1   6  14       39.05       48.90      2.32 o
   0   6  14        1.84       -0.18      1.34 o
   1   6  14       70.27       76.27      5.18 o
   2   6  14       21.32       17.73      2.18 o
   3   6  14       21.62       20.15      1.77 o
   4   6  14       15.15        9.08      2.08 o
  -5   7  14        1.09        2.64      1.59 o
  -4   7  14       18.66       20.22      1.69 o
  -3   7  14       10.44       14.90      1.64 o
  -2   7  14       35.31       31.70      2.11 o
  -1   7  14        4.29        3.85      1.29 o
   0   7  14       40.06       35.00      2.29 o
   1   7  14        4.67        5.06      1.39 o
   2   7  14       23.10       24.12      4.30 o
   3   7  14       13.32       10.63      1.35 o
  -5   8  14        3.40        7.37      1.95 o
  -4   8  14        1.08        2.19      1.16 o
  -3   8  14        5.02        5.46      1.07 o
  -2   8  14        0.07        0.05      0.93 o
  -1   8  14        0.81       -1.11      1.77 o
   0   8  14        5.51        4.66      1.27 o
   1   8  14        0.36        0.13      1.49 o
   2   8  14        2.85        2.92      1.59 o
   3   8  14        0.46        0.26      1.77 o
  -4   9  14       11.62       11.85      2.61 o
  -3   9  14        8.29        6.37      1.36 o
  -2   9  14       24.56       28.12      1.62 o
  -1   9  14       15.81       18.09      1.40 o
   0   9  14       20.22       22.21      1.94 o
   1   9  14        9.50       13.13      2.29 o
   2   9  14        4.42        7.28      2.22 o
   3   9  14        0.16       -1.46      2.05 o
  -4  10  14       13.32       13.32      2.54 o
  -3  10  14       18.63       16.44      2.45 o
  -2  10  14        1.41        1.51      1.92 o
  -1  10  14       26.03       23.73      1.96 o
   0  10  14       23.41       20.59      2.42 o
   1  10  14       40.23       38.89      6.18 o
   2  10  14       69.63       58.46      4.92 o
  -3  11  14       21.59       23.26      3.88 o
  -2  11  14       63.50       63.06      6.26 o
  -1  11  14        2.22        4.19      2.46 o
   0  11  14      116.75      117.55      6.60 o
   1  11  14        5.42        3.57      2.40 o
  -1  12  14        5.08        6.56      3.13 o
  -6   1  15       50.84       37.06      2.89 o
  -5   1  15        0.32       -0.25      1.79 o
  -4   1  15       46.80       45.30      4.20 o
  -3   1  15        7.68        9.38      1.42 o
  -2   1  15        0.29       -0.51      1.23 o
  -1   1  15       48.07       59.96      3.68 o
   0   1  15       48.42       49.96      3.42 o
   1   1  15       36.86       40.25      2.39 o
   2   1  15       19.70       15.85      1.41 o
   3   1  15        1.59        1.48      1.33 o
   4   1  15        0.36        2.05      1.23 o
  -6   2  15        4.65        4.37      2.05 o
  -5   2  15       18.91       20.44      2.88 o
  -4   2  15        2.00        2.20      1.34 o
  -3   2  15        9.17       11.31      1.55 o
  -2   2  15       28.52       32.44      2.37 o
  -1   2  15       20.61       19.71      1.92 o
   0   2  15       15.93       20.59      2.06 o
   1   2  15       83.89       83.83      4.00 o
   2   2  15        0.11       -1.13      1.13 o
   3   2  15       34.34       29.61      2.27 o
   4   2  15        3.46        4.30      1.53 o
  -6   3  15       31.20       24.60      5.22 o
  -5   3  15        0.09        1.08      1.57 o
  -4   3  15       23.03       22.59      1.73 o
  -3   3  15       52.47       56.83      2.53 o
  -2   3  15       12.92        9.77      1.43 o
  -1   3  15      158.55      184.06      5.63 o
   0   3  15      135.53      136.01      9.85 o
   1   3  15       82.98       86.50      4.92 o
   2   3  15       91.77       81.93      3.75 o
   3   3  15        2.60        4.06      1.49 o
   4   3  15       19.35       12.86      1.99 o
  -5   4  15       31.56       29.98      2.18 o
  -4   4  15      140.82      140.47      6.71 o
  -3   4  15       47.38       47.84      2.47 o
  -2   4  15      262.24      274.55      7.27 o
  -1   4  15       12.54       10.98      1.88 o
   0   4  15       97.59       88.68      3.48 o
   1   4  15        6.18        8.98      2.77 o
   2   4  15        0.35       -0.92      1.86 o
   3   4  15       23.19       24.14      2.04 o
  -5   5  15        1.03        0.58      2.88 o
  -4   5  15       17.51       16.03      2.11 o
  -3   5  15        7.65        9.22      1.35 o
  -2   5  15       18.31       16.15      1.70 o
  -1   5  15        4.86        5.91      1.74 o
   0   5  15        1.89       -1.31      1.31 o
   1   5  15        0.27        2.85      1.31 o
   2   5  15        2.91        3.20      1.50 o
   3   5  15        0.12        0.12      1.16 o
  -5   6  15       20.16       19.34      3.35 o
  -4   6  15        0.74       -1.00      1.39 o
  -3   6  15       23.39       20.86      2.43 o
  -2   6  15        1.35        0.62      1.24 o
  -1   6  15        4.15        1.52      1.06 o
   0   6  15        3.68        0.53      1.71 o
   1   6  15        0.07       -1.12      2.01 o
   2   6  15        5.13        4.07      2.02 o
   3   6  15        1.97        1.53      3.13 o
  -4   7  15        0.20        1.98      2.29 o
  -3   7  15       22.73       21.18      1.86 o
  -2   7  15       11.17       10.03      1.72 o
  -1   7  15       40.25       37.61      1.88 o
   0   7  15       39.39       45.63      3.41 o
   1   7  15        1.18        0.78      2.36 o
   2   7  15       30.37       32.05      2.22 o
   3   7  15       11.51        4.52      4.85 o
  -4   8  15       37.94       40.85      5.07 o
  -3   8  15       11.80       15.39      1.82 o
  -2   8  15       70.55       67.73      4.66 o
  -1   8  15        8.41        9.61      1.98 o
   0   8  15       15.34       15.98      1.79 o
   1   8  15       72.90       64.79      5.21 o
   2   8  15        1.89        2.97      1.71 o
  -3   9  15       71.80       72.75      6.71 o
  -2   9  15        3.55        4.30      2.02 o
  -1   9  15       98.63       92.49      5.59 o
   0   9  15       41.68       31.91      3.72 o
   1   9  15       21.02       18.20      3.28 o
   2   9  15       63.21       56.88      9.91 o
  -3  10  15        6.77        6.11      2.83 o
  -2  10  15       51.32       71.56      7.75 o
  -1  10  15        1.38        1.34      3.28 o
   0  10  15       40.73       38.02      3.62 o
   1  10  15       20.13       17.83      2.75 o
  -5   0  16       10.69        9.24      3.28 o
  -4   0  16        0.95       -2.53      2.53 o
  -3   0  16       82.33       96.88     14.01 o
  -2   0  16        1.33        0.59      1.90 o
  -1   0  16       95.43       94.22      7.90 o
   0   0  16        5.18        8.94      2.53 o
   1   0  16        7.05        2.01      2.16 o
   2   0  16       15.56       16.87      2.48 o
   3   0  16       22.26       21.33      2.93 o
  -5   1  16        5.36        8.47      1.79 o
  -4   1  16        4.53        4.80      1.33 o
  -3   1  16        2.70        1.98      1.64 o
  -2   1  16        4.49        3.07      1.19 o
  -1   1  16       19.31       19.11      2.18 o
   0   1  16        3.37        2.27      1.84 o
   1   1  16       96.82       97.92      5.59 o
   2   1  16        1.90        0.73      1.21 o
   3   1  16       56.46       51.02      4.02 o
  -5   2  16        0.00        1.99      1.61 o
  -4   2  16        0.13        1.33      1.59 o
  -3   2  16        8.66       10.42      1.60 o
  -2   2  16        6.26        6.23      1.72 o
  -1   2  16       21.84       27.77      2.65 o
   0   2  16       18.43       17.47      1.85 o
   1   2  16        3.99        3.60      1.55 o
   2   2  16       27.48       25.42      2.12 o
   3   2  16        1.62        2.47      1.94 o
  -5   3  16        1.32        2.17      1.40 o
  -4   3  16        1.30        0.19      1.31 o
  -3   3  16        0.15        1.94      1.61 o
  -2   3  16        3.30        6.81      2.09 o
  -1   3  16        9.93       11.87      1.46 o
   0   3  16        2.94        5.33      2.36 o
   1   3  16        8.52        9.71      2.57 o
   2   3  16        4.53        2.82      1.48 o
   3   3  16        1.33        0.43      1.82 o
  -5   4  16        6.60        9.54      3.43 o
  -4   4  16       22.79       16.69      2.00 o
  -3   4  16       12.72       12.75      1.76 o
  -2   4  16       56.51       53.07      2.84 o
  -1   4  16       12.85       15.13      1.71 o
   0   4  16       72.59       71.34      5.04 o
   1   4  16        8.75        7.71      1.89 o
   2   4  16       55.03       52.45      3.14 o
   3   4  16        0.64        1.66      1.84 o
  -4   5  16       33.35       32.54      2.32 o
  -3   5  16        0.87       -1.58      1.58 o
  -2   5  16       13.83       14.40      1.47 o
  -1   5  16       14.04       14.78      1.48 o
   0   5  16        0.24        2.93      1.82 o
   1   5  16       72.40       73.99      8.18 o
   2   5  16        1.82        1.76      2.08 o
  -4   6  16        0.08       -0.36      5.29 o
  -3   6  16       17.67       19.74      1.49 o
  -2   6  16       21.84       24.37      1.95 o
  -1   6  16       24.93       26.48      2.13 o
   0   6  16       52.22       53.36      3.15 o
   1   6  16        4.71        4.41      1.66 o
   2   6  16       49.72       36.56      5.37 o
  -4   7  16       12.54        3.43      4.47 o
  -3   7  16        1.64        1.44      2.98 o
  -2   7  16       15.22       13.72      1.88 o
  -1   7  16       17.69       15.18      1.59 o
   0   7  16        4.09        7.05      1.70 o
   1   7  16       25.29       18.79      3.76 o
   2   7  16        1.48       -0.41      2.46 o
  -3   8  16       25.55       28.92      4.77 o
  -2   8  16        4.84        4.03      4.47 o
  -1   8  16       39.83       43.37      9.02 o
   0   8  16        2.22        2.91      2.40 o
   1   8  16       15.03       10.87      2.82 o
  -2   9  16        4.80       -1.49      4.17 o
  -1   9  16        0.52        0.75      2.98 o
  -4   1  17        2.15        2.76      1.85 o
  -3   1  17       11.30        7.46      2.29 o
  -2   1  17        2.38        1.47      1.45 o
  -1   1  17        0.01        1.05      1.42 o
   0   1  17        5.68        8.29      1.85 o
   1   1  17       38.69       39.40      3.86 o
   2   1  17        6.18        6.70      1.37 o
  -4   2  17       48.99       48.62      3.01 o
  -3   2  17        0.43       -0.11      1.39 o
  -2   2  17       67.50       77.63      4.02 o
  -1   2  17       25.57       21.68      2.57 o
   0   2  17       10.56       10.14      2.85 o
   1   2  17       30.58       27.73      2.70 o
   2   2  17        3.18        2.63      1.55 o
  -4   3  17        8.08        7.70      2.00 o
  -3   3  17       66.43       66.65      4.20 o
  -2   3  17       58.62       57.88      2.83 o
  -1   3  17       38.52       42.80      2.28 o
   0   3  17       81.38       83.66      5.56 o
   1   3  17        0.92        0.74      2.01 o
   2   3  17       36.45       27.82      5.64 o
  -4   4  17        6.58        5.89      2.11 o
  -3   4  17       10.17        9.61      2.11 o
  -2   4  17        2.10        4.18      1.26 o
  -1   4  17       76.80       79.05      6.46 o
   0   4  17        1.04       -1.70      1.89 o
   1   4  17       80.25       80.40     11.26 o
   2   4  17        3.29        3.82      1.97 o
  -3   5  17        0.54       -0.33      3.06 o
  -2   5  17        9.07       14.55      1.96 o
  -1   5  17        0.48        1.06      1.45 o
   0   5  17       24.30       31.22      2.58 o
   1   5  17        1.26        1.04      2.74 o
  -3   6  17       13.63       19.01      3.42 o
  -2   6  17       21.71       19.95      2.40 o
  -1   6  17       35.55       36.54      2.51 o
   0   6  17       11.66       11.30      3.88 o
   1   6  17       21.15       23.59      3.14 o
  -2   7  17       39.87       34.29      4.77 o
  -1   7  17        5.51        4.47      4.03 o
   0   7  17       85.72       71.26      7.60 o
  -3   0  18        0.37        0.89      2.39 o
  -2   0  18        0.04        0.61      2.16 o
  -1   0  18       31.86       40.71      3.37 o
   0   0  18       10.54       12.37      4.32 o
   1   0  18       90.49       82.45      6.04 o
  -3   1  18       39.32       35.59      2.89 o
  -2   1  18       20.22       24.43      3.05 o
  -1   1  18      135.28      155.58      5.40 o
   0   1  18       23.70       29.40      2.52 o
   1   1  18      109.98       88.39      5.77 o
  -3   2  18       81.60       93.40      8.63 o
  -2   2  18        8.72       13.05      2.76 o
  -1   2  18       60.35       56.68      2.68 o
   0   2  18       15.75       14.71      4.25 o
   1   2  18        8.01        5.28      1.80 o
  -3   3  18        2.30        0.69      4.92 o
  -2   3  18        8.79       11.35      1.91 o
  -1   3  18        4.80        4.67      1.84 o
   0   3  18        7.39        8.05      3.28 o
  -2   4  18        5.57        4.25      3.08 o
  -1   4  18        1.14        1.86      2.53 o
   0   4  18        7.56        0.00      4.32 o
  -1   5  18       31.35       28.92      3.43 o
 
